# Supplementary material for: Calcineurin-dependent contributions to fitness in the opportunistic pathogen Candida glabrata
Source: mSphere. 2024 Jan 3;9(1):e00554-23. doi: 10.1128/msphere.00554-23 (PMC10826367; doi:10.1128/msphere.00554-23)
Supplement: Table S1 — Transposon sequencing data. [file msphere.00554-23-s0001.xlsx]

## Sheet: top 87 genes
This table contains normalized transposon counts, computed z-scores, and computed log-2-fold changes for all annotated genes of strain BG2 after cultivation with and without FK506.
	Legend:
	CgORF	systematic gene name
	CgGENE	gene name
	CgESS	essentiality score from Gale et al (2020)
	ScORF	systematic name of ortholog in S. cerevisiae
	ScGENE	gene name in S. cerevisiae
	ScDescr	discription of gene function in S. cerevisiae
	Category	CW = cell wall; VT = vesicular trafficking
	Component	manually curated component of VT
	Anc	ancestral gene name prior to whole-genome duplication
	Cg-to-Sc	orthology of ancestral genes in Cg and Sc
	Co-fitness	genetic interactions in S. cerevisiae from Costanzo et al (2016) or other sources
	green	co-essential paralog
															normalized reads per gene							z-score						log2 Fold Change
															WT-p2	WT-p2	WT-p3	WT-p3	pdr1∆	pdr1∆
		CgORF	CgGENE	CgEss	ScORF	ScGENE	ScDescr	Category	Component	Anc	Cg-to-Sc	Paralog Name	Co-fitness		+0	+FK506	+0	+FK506	+0	+FK506		WT-p2	WT-p3	pdr1∆	WT avg	all avg		WT-2	WT-3	pdr1∆	WT avg	all avg
		CAGL0G01034g	FKS1	0	YLR342W	FKS1	Catalytic subunit of 1,3-beta-D-glucan synthase; functionally redundant with alternate catalytic subunit Gsc2p; binds to regulatory subunit Rho1p; involved in cell wall synthesis and maintenance; localizes to sites of cell wall remodeling; FKS1 has a paralog, GSC2, that arose from the whole genome duplication	CW		Anc_4.173	2-to-2	FKS2	-0.379		465	27.7501	1185.02	102.071	570.201	37.6794		-8.91628	-17.2484	-9.5927	-13.0823	-11.9191		-4.06667	-3.53727	-3.91962	-3.80197	-3.84119
		CAGL0L01727g		0	YKL046C	DCW1	Putative mannosidase; GPI-anchored membrane protein required for cell wall biosynthesis in bud formation;homologous to Dfg5p	CW		Anc_2.570	1-to-1	DFG5	-0.796		57	1.15625	127.986	4.11423	29.7573	2.02292		-5.14483	-7.82316	-1.95462	-6.48399	-4.9742		-5.62343	-4.95922	-3.87873	-5.29132	-4.82046
		CAGL0A02431g	YPS7	0.02	YDR349C	YPS7	Putative GPI-anchored aspartic protease; member of the yapsin family of proteases involved in cell wall growth and maintenance; located in the cytoplasm and endoplasmic reticulum	CW		Anc_5.401	1-to-1	(YPS1-6,8-11)			95	20.8126	94.8289	26.2415	136.034	23.585		-2.73331	-2.79602	-3.17692	-2.76467	-2.90208		-2.19047	-1.85348	-2.52802	-2.02197	-2.19066
		CAGL0L06424g		0.01	YDR134C	CCW22	Cell wall protein	CW		Anc_8.301	2-to-2	CCW12	not sig		89	26.5939	90.6153	17.9022	38.3844	10.8707		-2.17281	-3.33641	-1.18462	-2.75461	-2.23128		-1.74271	-2.33962	-1.82007	-2.04116	-1.96747
		CAGL0E05940g		0	YPL221W	FLC1	Putative FAD transporter; required for uptake of FAD into endoplasmic reticulum; involved in cell wall maintenance; FLC1 has a paralog, FLC3, that arose from the whole genome duplication	CW		Anc_6.241	2-to-2	FLC2	-0.844		130	50.8752	390.786	228.393	113.214	49.9585		-2.03758	-2.65637	-1.50081	-2.34698	-2.06492		-1.35348	-0.774862	-1.18025	-1.06417	-1.10286
		CAGL0B04697g		0	YCL001W	RER1	Protein involved in retention of membrane proteins; including Sec12p, in the ER; localized to Golgi; functions as a retrieval receptor in returning membrane proteins to the ER	VT	ER	Anc_1.417	1-to-1				272	41.6252	263.896	57.2622	696.479	30.391		-5.05444	-5.45698	-11.9771	-5.25571	-7.49617		-2.70808	-2.20431	-4.51836	-2.4562	-3.14359
		CAGL0E02629g		0	YOR002W	ALG6	Alpha 1,3 glucosyltransferase; involved in transfer of oligosaccharides from dolichyl pyrophosphate to asparagine residues of proteins during N-linked protein glycosylation; mutations in human ortholog are associated with disease	VT	ER	Anc_6.022	1-to-1				205	21.9688	403.721	47.4776	422.851	36.573		-5.31291	-9.05725	-7.58908	-7.18508	-7.31975		-3.22209	-3.08804	-3.5313	-3.15507	-3.28048
		CAGL0L10450g		0	YOR067C	ALG8	Glucosyl transferase; involved in N-linked glycosylation; adds glucose to the dolichol-linked oligosaccharide precursor prior to transfer to protein during lipid-linked oligosaccharide biosynthesis; similar to Alg6p	VT	ER	Anc_5.669	1-to-1				96	12.7188	284.602	13.788	1112.27	280.287		-3.54001	-10.4203	-6.88917	-6.98014	-6.94982		-2.91607	-4.36746	-1.98853	-3.64177	-3.09069
		CAGL0A00957g	PEX23B	0	YLR324W	PEX30	Peroxisomal integral membrane protein; involved in negative regulation of peroxisome number; partially functionally redundant with Pex31p; genetic interactions suggest action at a step downstream of steps mediated by Pex28p and Pex29p; PEX30 has a paralog, PEX31, that arose from the whole genome duplication	VT	ER	Anc_4.140	2-to-2	PEX31	not sig		467	90.1878	627.892	173.454	1027.18	196.459		-5.4206	-7.21425	-7.86221	-6.31743	-6.83235		-2.37242	-1.85597	-2.38639	-2.11419	-2.20493
		CAGL0J05236g	LAS21	0.005	YJL062W	LAS21	Integral plasma membrane protein; involved in the synthesis of the glycosylphosphatidylinositol (GPI) core structure; mutations affect cell wall integrity	VT	ER	Anc_1.317	1-to-1				71	3.46876	131.085	8.22846	71.0172	1.35176		-4.46567	-6.47401	-4.63779	-5.46984	-5.19249		-4.35533	-3.99374	-5.71526	-4.17453	-4.68811
		CAGL0G03993g		0.305		GPI13	promoter of GPI13; involved in GPI anchor biosynthesis	VT	ER		1-to-0				646	279.814	992.078	256.408	700.917	373.397		-3.23099	-9.38237	-2.84122	-6.30668	-5.15153		-1.20707	-1.95201	-0.908533	-1.57954	-1.35587
		CAGL0A00253g		0	YGL020C	GET1	Subunit of the GET complex; involved in insertion of proteins into the ER membrane; required for the retrieval of HDEL proteins from the Golgi to the ER in an ERD2 dependent fashion and for normal mitochondrial morphology and inheritance	VT	ER	Anc_4.101	1-to-1				227	40.4689	373.142	105.188	390.031	109.389		-4.37233	-5.51514	-4.0999	-4.94373	-4.66245		-2.48781	-1.82676	-1.83413	-2.15728	-2.04956
		CAGL0E06028g	ALG5	0.075	YPL227C	ALG5	UDP-glucose:dolichyl-phosphate glucosyltransferase; involved in asparagine-linked glycosylation in the endoplasmic reticulum	VT	ER	Anc_6.253	1-to-1				109	41.6252	350.692	44.1437	211.051	72.4088		-1.93839	-8.20676	-2.61717	-5.07257	-4.25411		-1.3888	-2.98993	-1.54335	-2.18936	-1.97403
		CAGL0E04796g		0.095	YDR221W	GTB1	Glucosidase II beta subunit, forms a complex with alpha subunit Rot2p; involved in removal of two glucose residues from N-linked glycans during glycoprotein biogenesis in the ER; relocalizes from ER to cytoplasm upon DNA replication stress	VT	ER	Anc_8.431	1-to-1				129	35.8439	189.117	42.6984	530.877	123.757		-2.67737	-4.51022	-5.31619	-3.5938	-4.16793		-1.84757	-2.14703	-2.10087	-1.9973	-2.03182
		CAGL0M08866g	PEX29	0	YDR479C	PEX29	Peroxisomal integral membrane peroxin; involved in the regulation of peroxisomal size, number and distribution; genetic interactions suggest that Pex28p and Pex29p act at steps upstream of those mediated by Pex30p, Pex31p, and Pex32p; forms ER foci upon DNA replication stress	VT	ER	Anc_5.614	1-to-1				167	20.8126	392.753	143.993	116.216	64.7901		-4.59262	-4.62634	-1.13283	-4.60948	-3.45059		-3.00432	-1.44762	-0.842961	-2.22597	-1.76497
		CAGL0J03564g		0	YCR067C	SED4	Integral ER membrane protein that stimulates Sar1p GTPase activity; involved in COPII vesicle budding through disassociation of coat proteins from membranes onto liposomes; binds Sec16p; SED4 has a paralog, SEC12, that arose from the whole genome duplication	VT	ER	Anc_6.333	2-to-2	SEC12	-0.297		189	154.938	437.616	129.199	267.439	60.7159		-0.553634	-5.7778	-3.9037	-3.16572	-3.41171		-0.286694	-1.76007	-2.13906	-1.02338	-1.39528
		CAGL0D00242g		0.015	YAL058W	CNE1	Calnexin; integral membrane ER chaperone involved in folding and quality control of glycoproteins; chaperone activity is inhibited by Mpd1p, with which Cne1p interacts; 24% identical to mammalian calnexin; Ca+ binding not yet shown in yeast	VT	ER	Anc_7.005	1-to-1				28	1.15625	98.9157	23.3509	148.036	18.8963		-3.02062	-3.15773	-3.82265	-3.08918	-3.33367		-4.5979	-2.08272	-2.96977	-3.34031	-3.2168
		CAGL0K03685g		0	YMR123W	PKR1	V-ATPase assembly factor; functions with other V-ATPase assembly factors in the ER to efficiently assemble the V-ATPase membrane sector (V0); protein abundance increases in response to DNA replication stress	VT	ER	Anc_2.415	1-to-1				466	174.594	943.837	583.205	341.02	142.067		-3.38652	-3.66988	-2.78012	-3.5282	-3.27884		-1.41632	-0.694534	-1.26328	-1.05543	-1.12471
		CAGL0J08734g	PMT2	0	YAL023C	PMT2	Protein O-mannosyltransferase of the ER membrane; transfers mannose residues from dolichyl phosphate-D-mannose to protein serine/threonine residues; involved in ER quality control; acts in a complex with Pmt1p, can instead interact with Pmt5p; antifungal drug target; PMT2 has a paralog, PMT3, that arose from the whole genome duplication	VT	ER	Anc_7.076	2-to-2	PMT3	-1.016		377	117.938	341.755	156.11	212.239	77.7498		-3.6814	-3.48099	-2.48521	-3.58119	-3.21587		-1.67654	-1.1304	-1.44878	-1.40347	-1.41857
		CAGL0K09152g		0.015	YOR246C	ENV9	Protein proposed to be involved in vacuolar functions; mutant shows defect in CPY processing and defects in vacuolar morphology; has similarity to oxidoreductases, found in lipid particles; required for replication of Brome mosaic virus in S. cerevisiae, a model system for studying replication of positive-strand RNA viruses in their natural hosts	VT	ER	Anc_8.684	1-to-1				82	15.0313	166.534	24.7962	35.9462	6.73048		-2.82642	-5.23647	-1.44757	-4.03145	-3.17015		-2.44765	-2.74762	-2.41706	-2.59764	-2.53744
		CAGL0L01485g		0	YML048W	GSF2	Endoplasmic reticulum (ER) localized integral membrane protein; may promote secretion of certain hexose transporters, including Gal2p; involved in glucose-dependent repression	VT	ER	Anc_1.496	1-to-1				28	1.15625	93.2567	11.3407	27.6317	2.03236		-3.02062	-4.2535	-1.82182	-3.63706	-3.03198		-4.5979	-3.0397	-3.7651	-3.8188	-3.8009
		CAGL0I04774g		0	YBR036C	CSG2	Endoplasmic reticulum membrane protein; required for mannosylation of inositolphosphorylceramide and for growth at high calcium concentrations; protein abundance increases in response to DNA replication stress	VT	ER	Anc_3.227	1-to-1				127	20.8126	156.68	29.1321	77.1432	42.5568		-3.61321	-4.55736	-0.922416	-4.08528	-3.03099		-2.6093	-2.42714	-0.858148	-2.51822	-1.96486
		CAGL0A04587g		0	YBL082C	ALG3	Dolichol-P-Man dependent alpha(1-3) mannosyltransferase; involved in the synthesis of dolichol-linked oligosaccharide donor for N-linked glycosylation of proteins	VT	ER	Anc_7.407	1-to-1				104	42.7814	440.76	173.463	600.894	392.644		-1.76937	-4.59405	-1.85928	-3.18171	-2.7409		-1.28153	-1.34537	-0.61389	-1.31345	-1.08026
		CAGL0K08426g		0.07	YGL200C	EMP24	Component of the p24 complex; binds to GPI anchor proteins and mediates their efficient transport from the ER to the Golgi; integral membrane protein that associates with endoplasmic reticulum-derived COPII-coated vesicles	VT	ER	Anc_8.160	1-to-1				63	24.2813	187.303	23.2401	19.1921	12.7898		-1.5152	-6.02351	-0.296163	-3.76936	-2.61163		-1.3755	-3.01069	-0.585519	-2.1931	-1.65724
		CAGL0D05522g		0.025	YLL014W	EMC6	Member of conserved ER transmembrane complex; required for efficient folding of proteins in the ER; null mutant displays induction of the unfolded protein response; homologous to worm F33D4.7/EMC-6, fly CG11781, human TMEM93	VT	ER	Anc_5.195	1-to-1				110	16.1876	123.683	41.5856	149.786	81.8051		-3.57964	-2.78156	-1.33439	-3.1806	-2.5652		-2.76455	-1.57249	-0.87264	-2.16852	-1.73656
		CAGL0M11880g		0.005	YCR044C	PER1	Protein of the endoplasmic reticulum; required for GPI-phospholipase A2 activity that remodels the GPI anchor as a prerequisite for association of GPI-anchored proteins with lipid rafts; functionally complemented by human ortholog PERLD1	VT	ER	Anc_1.072	1-to-1				10	1.15625	29.0701	2.77976	52.5752	1.35176		-1.25855	-2.5571	-3.62217	-1.90783	-2.47928		-3.11247	-3.3865	-5.28147	-3.24948	-3.92681
		CAGL0K12408g		0.05	YFL025C	BST1	GPI inositol deacylase of the endoplasmic reticulum (ER); negatively regulates COPII vesicle formation; prevents production of vesicles with defective subunits; required for proper discrimination between resident ER proteins and Golgi-bound cargo molecules	VT	ER	Anc_8.046	1-to-1				2	1.15625	36.3646	2.77976	38.7594	1.35176		-0.164227	-3.11923	-2.7967	-1.64173	-2.02672		-0.790541	-3.7095	-4.84163	-2.25002	-3.11389
		CAGL0B04983g		0	YLR170C	APS1	Small subunit of the clathrin-associated adaptor complex AP-1; AP-1 is involved in protein sorting at the trans-Golgi network; homolog of the sigma subunit of the mammalian clathrin AP-1 complex	VT	Golgi	Anc_1.388	1-to-1				431	18.5001	548.479	67.0468	1504.61	73.8172		-9.64932	-10.3648	-15.7968	-10.0071	-11.937		-4.54209	-3.0322	-4.34929	-3.78714	-3.97452
		CAGL0C03201g		0	YLL040C	VPS13	Protein of unknown function; heterooligomeric or homooligomeric complex; peripherally associated with membranes; involved in sporulation, vacuolar protein sorting, prospore membrane formation and protein-Golgi retention; homologous to human CHAC and COH1 which are involved in chorea acanthocytosis and Cohen syndrome, respectively	VT	Golgi	Anc_4.014	1-to-1				1350	395.439	2516.26	998.378	2934.45	1210.54		-5.61906	-10.2825	-6.34886	-7.95077	-7.4168		-1.77143	-1.33362	-1.27744	-1.55253	-1.46083
		CAGL0L01243g		0	YEL042W	GDA1	Guanosine diphosphatase located in the Golgi; involved in the transport of GDP-mannose into the Golgi lumen by converting GDP to GMP after mannose is transferred its substrate	VT	Golgi	Anc_1.485	1-to-1				101	1.15625	305.741	13.6772	45.3234	4.07416		-7.61778	-11.0666	-2.26598	-9.34218	-6.98345		-6.44875	-4.48247	-3.47568	-5.46561	-4.8023
		CAGL0I06358g		0.025	YJL207C	LAA1	AP-1 accessory protein; colocalizes with clathrin to the late-Golgi apparatus; involved in TGN-endosome transport; physically interacts with AP-1; similar to the mammalian p200; may interact with ribosomes; YJL207C is a non-essential gene	VT	Golgi	Anc_1.127	1-to-1				102	15.0313	428.183	36.2477	281.881	44.003		-3.4628	-10.5989	-4.87295	-7.03085	-6.31155		-2.76253	-3.56226	-2.67941	-3.1624	-3.0014
		CAGL0K03223g		0	YHL019C	APM2	Protein of unknown function; homologous to the medium chain of mammalian clathrin-associated protein complex; involved in vesicular transport	VT	Golgi	Anc_2.555	1-to-1				333	111	745.089	202.147	540.63	107.375		-3.35276	-7.93005	-5.87415	-5.6414	-5.71899		-1.58496	-1.88201	-2.33198	-1.73348	-1.93298
		CAGL0K12584g		0.13	YFL034W	MIL1	Putative integral membrane protein that interacts with Rpp0p; Rpp0p is a component of the ribosomal stalk	VT	Golgi	Anc_8.032	1-to-1				58	1.15625	226.946	66.7143	162.227	24.9273		-5.20901	-4.18044	-3.69622	-4.69472	-4.36189		-5.64852	-1.76628	-2.70221	-3.7074	-3.37234
		CAGL0D02068g		0.015	YKL135C	APL2	Beta-adaptin subunit of the clathrin-associated protein (AP-1) complex; binds clathrin; involved in clathrin-dependent Golgi protein sorting; protein abundance increases in response to DNA replication stress	VT	Golgi	Anc_2.430	1-to-1				94	2.31251	249.962	80.2806	37.1337	5.38816		-6.15199	-4.11359	-1.66432	-5.13279	-3.97663		-5.34513	-1.63859	-2.78486	-3.49186	-3.25619
		CAGL0A02629g		0.01	YDR358W	GGA1	Golgi-localized protein with homology to gamma-adaptin; interacts with and regulates Arf1p and Arf2p in a GTP-dependent manner in order to facilitate traffic through the late Golgi; GGA1 has a paralog, GGA2, that arose from the whole genome duplication	VT	Golgi	Anc_5.416	1-to-2				98	10.4063	120.296	26.0198	138.908	14.2265		-3.92264	-3.67169	-4.04025	-3.79717	-3.8782		-3.23533	-2.20891	-3.28748	-2.72212	-2.91057
		CAGL0K05225g		0.005	YPR029C	APL4	Gamma-adaptin; large subunit of the clathrin-associated protein (AP-1) complex; binds clathrin; involved in vesicle mediated transport	VT	Golgi	Anc_7.435	1-to-1				34	4.62502	199.296	27.3543	174.23	39.2482		-2.16833	-5.95034	-3.15182	-4.05934	-3.75683		-2.878	-2.86507	-2.15029	-2.87154	-2.63112
		CAGL0K00539g		0	YPL259C	APM1	Mu1-like medium subunit of the AP-1 complex; binds clathrin; involved in clathrin-dependent Golgi protein sorting; the AP-1 complex is the clathrin-associated protein complex	VT	Golgi	Anc_7.127	1-to-1				21	1.15625	101.907	13.788	39.0094	1.35176		-2.3981	-4.25295	-2.81224	-3.32553	-3.15443		-4.18286	-2.88577	-4.85091	-3.53432	-3.97318
		CAGL0M02431g	KES1	0.005	YPL145C	KES1	One of seven members of the yeast oxysterol binding protein family; involved in negative regulation of Sec14p-dependent Golgi complex secretory functions, peripheral membrane protein that localizes to the Golgi complex; KES1 has a paralog, HES1, that arose from the whole genome duplication	VT	Golgi	Anc_8.658	2-to-2	HES1	not sig		22	6.93753	82.6651	56.2647	426.48	67.6729		-1.0898	-0.898483	-5.90724	-0.99414	-2.63184		-1.66501	-0.555048	-2.65583	-1.11003	-1.62529
		CAGL0I01012g	PEP12	0.005	YOR036W	PEP12	Target membrane receptor (t-SNARE); for vesicular intermediates traveling between the Golgi apparatus and the vacuole; controls entry of biosynthetic, endocytic, and retrograde traffic into the prevacuolar compartment; syntaxin	VT	Golgi	Anc_5.630	1-to-1				40	1.15625	33.6785	2.77976	9.3772	1.35176		-3.97127	-2.91602	-0.735524	-3.44364	-2.54094		-5.11247	-3.59879	-2.79432	-4.35563	-3.83519
		CAGL0K03025g		0	YMR071C	TVP18	Integral membrane protein; localized to late Golgi vesicles along with the v-SNARE Tlg2p; may interact with ribosomes, based on co-purification experiments	VT	Golgi	Anc_2.534	1-to-1				239	78.6253	362.245	246.84	275.441	105.381		-3.0078	-1.8819	-2.7219	-2.44485	-2.5372		-1.60395	-0.553389	-1.38614	-1.07867	-1.18116
		CAGL0J09064g		0.01	YDL192W	ARF1	ADP-ribosylation factor; GTPase of the Ras superfamily involved in regulation of coated vesicle formation in intracellular trafficking within the Golgi; ARF1 has a paralog, ARF2, that arose from the whole genome duplication	VT	Golgi	Anc_7.307	2-to-2	ARF2	inviable		17	1.15625	38.5924	2.77976	28.757	8.83835		-2.01152	-3.28477	-0.946648	-2.64814	-2.08098		-3.878	-3.79528	-1.70206	-3.83664	-3.12512
		CAGL0H09680g		0	YER008C	SEC3	Subunit of the exocyst complex; the exocyst mediates polarized targeting and tethering of post-Golgi secretory vesicles to sites of exocytosis prior to SNARE-mediated fusion; PtdIns[4,5]P2-binding protein that localizes to exocytic sites in a Rho1p-dependent, actin-independent manner, targeting and anchoring the exocyst to the plasma membrane with Exo70p; direct GTP Rho1p effector; required for E…	VT	exocytosis	Anc_7.154	1-to-1				629	120.25	1294.22	516.925	1050.81	284.616		-5.99583	-7.57353	-6.42411	-6.78468	-6.66449		-2.38702	-1.32406	-1.88442	-1.85554	-1.86516
		CAGL0C03465g		0.01	YNR049C	MSO1	Probable component of the secretory vesicle docking complex; acts at a late step in secretion; shows genetic and physical interactions with Sec1p; required for prospore membrane formation during sporulation; relocalizes from bud neck to nucleus upon DNA replication stress	VT	exocytosis	Anc_6.375	1-to-1				104	9.25004	91.3157	33.2463	185.919	39.2671		-4.31401	-2.23124	-3.38079	-3.27263	-3.30868		-3.49098	-1.45767	-2.24328	-2.47432	-2.39731
		CAGL0L03608g		0	YJL099W	CHS6	Member of the ChAPs (Chs5p-Arf1p-binding proteins) family; part of the exomer complex that mediates export of specific cargo proteins, including Chs3p, from the Golgi to the plasma membrane; CHS6 has a paralog, BCH2, that arose from the whole genome duplication	VT	exocytosis	Anc_1.267	1-to-2				222	146.844	910.922	455.096	408.161	137.955		-1.18109	-5.02073	-3.64666	-3.10091	-3.28283		-0.596272	-1.00116	-1.56494	-0.798714	-1.05412
		CAGL0B01705g		0.035	YDR108W	TRS85	Subunit of TRAPPIII (transport protein particle); TRAPPIII is a multimeric guanine nucleotide-exchange factor for Ypt1p, required for membrane expansion during autophagy and the CVT pathway; directs Ypt1p to the PAS; late post-replication meiotic role	VT	exocytosis	Anc_8.255	1-to-1				39	8.09378	113.918	6.89399	50.3245	12.1753		-1.87931	-6.0976	-1.5282	-3.98846	-3.16837		-2.26859	-4.04652	-2.04731	-3.15755	-2.78747
		CAGL0J08206g		0.04	YNL271C	BNI1	Formin; nucleates the formation of linear actin filaments, involved in cell processes such as budding and mitotic spindle orientation which require the formation of polarized actin cables, functionally redundant with BNR1	VT	exocytosis	Anc_1.082	1-to-1				163	78.6253	194.598	90.7302	263.751	124.901		-1.77737	-2.56802	-2.13867	-2.1727	-2.16135		-1.05181	-1.10084	-1.07839	-1.07632	-1.07701
		CAGL0D03256g		0	YLR020C	YEH2	Steryl ester hydrolase; catalyzes steryl ester hydrolysis at the plasma membrane; involved in sterol metabolism; YEH2 has a paralog, YEH1, that arose from the whole genome duplication	VT	lipid	Anc_5.200	2-to-2	YEH1	not sig		33	12.7188	115.446	12.2319	36.2588	8.73453		-1.12353	-5.02035	-1.26825	-3.07194	-2.47071		-1.3755	-3.2385	-2.05353	-2.307	-2.22251
		CAGL0E01199g		0	YDR153C	ENT5	Protein containing an N-terminal epsin-like domain; involved in clathrin recruitment and traffic between the Golgi and endosomes; associates with the clathrin adaptor Gga2p, clathrin adaptor complex AP-1, and clathrin	VT	endocytosis	Anc_8.335	1-to-1				312	41.6252	878.07	131.203	1097.64	193.878		-5.66897	-11.9129	-8.41673	-8.79093	-8.6662		-2.90602	-2.74254	-2.50118	-2.82428	-2.71658
		CAGL0E02783g		0	YBL007C	SLA1	Cytoskeletal protein binding protein; required for assembly of the cortical actin cytoskeleton; interacts with proteins regulating actin dynamics and proteins required for endocytosis; found in the nucleus and cell cortex; has 3 SH3 domains	VT	endocytosis	Anc_4.108	1-to-1				1194	187.313	705.796	172.456	1756.8	364.247		-7.99067	-8.26027	-9.16232	-8.12547	-8.47108		-2.67228	-2.03302	-2.26996	-2.35265	-2.32509
		CAGL0B04631g	INP53	0	YNL106C	INP52	Polyphosphatidylinositol phosphatase; dephosphorylates a number of phosphatidylinositol phosphates (PtdInsPs, PIPs) to PI; involved in endocytosis; hyperosmotic stress causes translocation to actin patches; synaptojanin-like protein with a Sac1 domain; INP52 has a paralog, INP53, that arose from the whole genome duplication	VT	endocytosis	Anc_2.171	2-to-2	INP53	-0.3		944	282.126	1805.83	718.961	2393.95	780.107		-5.04775	-8.84414	-7.43894	-6.94595	-7.11028		-1.74245	-1.32867	-1.61765	-1.53556	-1.56292
		CAGL0B01683g	TMN2	0.045	YDR107C	TMN2	Protein with a role in cellular adhesion and filamentous growth; similar to Tmn3p; member of the evolutionarily conserved Transmembrane Nine family of proteins with nine membrane-spanning segments; TMN2 has a paralog, EMP70, that arose from the whole genome duplication	VT	endocytosis	Anc_8.254	1-to-2				194	35.8439	386.491	107.413	211.676	24.9745		-4.03709	-5.6661	-4.76779	-4.8516	-4.82366		-2.43626	-1.84726	-3.08333	-2.14176	-2.45562
		CAGL0K02783g		0.02	YKL007W	CAP1	Alpha subunit of the capping protein heterodimer (Cap1p and Cap2p); capping protein (CP) binds to the barbed ends of actin filaments preventing further polymerization; localized predominantly to cortical actin patches; protein increases in abundance and relocalizes from bud neck to plasma membrane upon DNA replication stress	VT	endocytosis	Anc_2.503	1-to-1				173	20.8126	137.419	20.4603	271.69	59.4586		-4.73029	-4.74822	-4.0184	-4.73925	-4.49897		-3.05524	-2.74768	-2.19201	-2.90146	-2.66498
		CAGL0G00968g		0.005	YLR337C	VRP1	Proline-rich actin-associated protein; involved in cytoskeletal organization and cytokinesis; related to mammalian Wiskott-Aldrich syndrome protein (WASP)-interacting protein (WIP)	VT	endocytosis	Anc_4.168	1-to-1				429	187.313	331.297	111.523	1552.37	712.112		-2.82323	-4.5645	-4.64012	-3.69386	-4.00928		-1.19552	-1.57079	-1.1243	-1.38316	-1.29687
		CAGL0I05830g	VPS27	0.01	YNR006W	VPS27	Endosomal protein that forms a complex with Hse1p; required for recycling Golgi proteins, forming lumenal membranes and sorting ubiquitinated proteins destined for degradation; has Ubiquitin Interaction Motifs which bind ubiquitin (Ubi4p)	VT	endocytosis	Anc_6.295	1-to-1				124	10.4063	99.2212	22.1273	147.848	30.3816		-4.75523	-3.26954	-3.04278	-4.01239	-3.68918		-3.57481	-2.16482	-2.28285	-2.86982	-2.67416
		CAGL0J08635g		0.05	YOR089C	VPS21	Endosomal Rab family GTPase; required for endocytic transport and sorting of vacuolar hydrolases; required for endosomal localization of the CORVET complex; required with YPT52 for MVB biogenesis and sorting; involved in autophagy and ionic stress tolerance; geranylgeranylation required for membrane association; protein abundance increases in response to DNA replication stress; mammalian Rab5 hom…	VT	endocytosis	Anc_2.196	1-to-2				18	1.15625	111.188	8.11763	41.8225	1.35176		-2.11064	-5.65312	-2.98543	-3.88188	-3.58306		-3.96047	-3.77579	-4.95137	-3.86813	-4.22921
		CAGL0H06325g	SYN8	0.075	YAL014C	SYN8	Endosomal SNARE related to mammalian syntaxin 8	VT	endocytosis	Anc_7.092	1-to-1				33	21.9688	586.04	214.042	108.776	13.5648		-0.523081	-5.644	-3.26725	-3.08354	-3.14478		-0.587008	-1.45311	-3.00343	-1.02006	-1.68118
		CAGL0C03597g	ABP1	0	YCR088W	ABP1	Actin-binding protein of the cortical actin cytoskeleton; important for activation of the Arp2/3 complex that plays a key role actin in cytoskeleton organization; phosphorylation within its PRR (Proline-Rich Region), mediated by Cdc28p and Pho85p, protects Abp1p from proteolysis mediated by its own PEST sequences	VT	endocytosis	Anc_6.366	1-to-1				220	69.3753	192.325	104.292	285.192	90.6245		-3.01523	-2.10024	-3.22692	-2.55774	-2.7808		-1.66501	-0.88292	-1.65396	-1.27396	-1.40063
		CAGL0I05214g	CAP2	0.05	YIL034C	CAP2	Beta subunit of the capping protein heterodimer (Cap1p and Cap2p); capping protein (CP) binds to the barbed ends of actin filaments preventing further polymerization; localized predominantly to cortical actin patches; protein increases in abundance and relocalizes from bud neck to plasma membrane upon DNA replication stress	VT	endocytosis	Anc_7.208	1-to-1				26	1.15625	74.2567	7.00482	11.6277	4.70756		-2.84882	-4.18455	-0.442455	-3.51669	-2.49194		-4.49098	-3.4061	-1.30452	-3.94854	-3.0672
		CAGL0G06886g		0.04	YJL016W	TPH3	Putative protein of unknown function; GFP-fusion protein localizes to the cytoplasm; conserved in closely related Saccharomyces species	VT	endocytosis	Anc_5.164	1-to-1				107	31.2189	301.266	101.738	28.9445	12.8748		-2.39217	-4.3429	-0.691729	-3.36753	-2.4756		-1.77712	-1.56617	-1.16874	-1.67165	-1.50401
		CAGL0K03487g		0.015	YMR109W	MYO5	One of two type I myosins; contains proline-rich tail homology 2 (TH2) and SH3 domains; MYO5 deletion has little effect on growth, but myo3 myo5 double deletion causes severe defects in growth and actin cytoskeleton organization; MYO5 has a paralog, MYO3, that arose from the whole genome duplication	VT	endocytosis	Anc_2.440	2-to-2	MYO3	-0.936		176	46.2502	196.367	105.737	204.424	93.886		-3.15291	-2.14405	-1.95331	-2.64848	-2.41676		-1.92804	-0.893071	-1.12259	-1.41056	-1.31457
		CAGL0A02618g		0.02	YDR357C	CNL1	Subunit of the BLOC-1 complex involved in endosomal maturation; interacts with Msb3p; null mutant is sensitive to drug inducing secretion of vacuolar cargo; green fluorescent protein (GFP)-fusion protein localizes to the cytoplasm	VT	endocytosis	Anc_5.415	1-to-1				149	28.9064	36.1672	2.77976	7.06413	1.35176		-3.53766	-3.10443	-0.541917	-3.32105	-2.39467		-2.36585	-3.70165	-2.38567	-3.03375	-2.81772
		CAGL0I01034g		0.025	YOR035C	SHE4	Protein containing a UCS (UNC-45/CRO1/SHE4) domain; binds to myosin motor domains to regulate myosin function; involved in endocytosis, polarization of the actin cytoskeleton, and asymmetric mRNA localization	VT	endocytosis	Anc_5.627	1-to-1				99	68.219	111.735	35.2458	206.174	47.9733		-0.783166	-2.77329	-3.37432	-1.77823	-2.31026		-0.537255	-1.66456	-2.10356	-1.10091	-1.43513
		CAGL0G09735g		0.12	YOR181W	LAS17	Actin assembly factor; C-terminal WCA domain activates Arp2/3 complex-mediated nucleation of branched actin filaments and a polyproline domain which can nucleate actin filaments independent of Arp2/3; mutants are defective in actin cytoskeleton dependent processes such as: endocytosis, bud site selection and cytokinesis; localizes with the Arp2/3 complex to actin cortical patches; homolog of the …	VT	endocytosis	Anc_6.081	1-to-1				40	1.15625	160.245	70.496	31.3201	22.3182		-3.97127	-2.48276	-0.334243	-3.22701	-2.26275		-5.11247	-1.18466	-0.488868	-3.14857	-2.262
		CAGL0A02409g		0.035	YDR348C	PAL1	Protein of unknown function thought to be involved in endocytosis; physically interacts with Ede1p and is found at endocytic sites at cell periphery during early stages of endocytosis; green fluorescent protein (GFP)-fusion protein localizes to bud neck; potential Cdc28p substrate; similar to S. pombe Pal1 protein; relocalizes from bud neck to cytoplasm upon DNA replication stress; PAL1 has a par…	VT	endocytosis	Anc_5.399	1-to-2				72	18.5001	407.216	181.022	126.092	96.0788		-2.19482	-3.91017	-0.586938	-3.0525	-2.23064		-1.96047	-1.16963	-0.392192	-1.56505	-1.1741
		CAGL0F02497g		0.025	YJL204C	RCY1	F-box protein involved in recycling endocytosed proteins; involved in recycling plasma membrane proteins internalized by endocytosis; localized to sites of polarized growth	VT	endocytosis	Anc_1.131	1-to-1				20	1.15625	16.8169	5.67035	39.697	1.35176		-2.30384	-0.98713	-2.85485	-1.64549	-2.04861		-4.11247	-1.5684	-4.87612	-2.84044	-3.519
		CAGL0C04719g		0	YJR102C	VPS25	Component of the ESCRT-II complex; ESCRT-II is involved in ubiquitin-dependent sorting of proteins into the endosome	VT	vacuole	Anc_7.474	1-to-1				5128	838.284	1330.05	231.611	886.274	189.548		-10.5799	-13.4648	-6.96271	-12.0223	-10.3358		-2.61288	-2.5217	-2.22519	-2.56729	-2.45326
		CAGL0A00781g		0	YAL002W	VPS8	Membrane-binding component of the CORVET complex; involved in endosomal vesicle tethering and fusion in the endosome to vacuole protein targeting pathway; interacts with Vps21p; contains RING finger motif	VT	vacuole	Anc_4.129	1-to-1				9917	4848.17	17279	9696.94	19412.6	8797.63		-4.70528	-14.118	-8.23647	-9.41164	-9.01991		-1.03246	-0.833419	-1.1418	-0.932941	-1.00256
		CAGL0L09020g		0	YPL002C	SNF8	Component of the ESCRT-II complex; ESCRT-II is involved in ubiquitin-dependent sorting of proteins into the endosome; appears to be functionally related to SNF7; involved in glucose derepression	VT	vacuole	Anc_8.089	1-to-1				1869	489.096	1416.45	387.393	1464.98	399.336		-6.57843	-10.6787	-7.23547	-8.62855	-8.16419		-1.93408	-1.87041	-1.8752	-1.90224	-1.89323
		CAGL0H03927g		0	YCL008C	STP22	Component of the ESCRT-I complex; ESCRT-I is involved in ubiquitin-dependent sorting of proteins into the endosome; homologous to the mouse and human Tsg101 tumor susceptibility gene; mutants exhibit a Class E Vps phenotype	VT	vacuole	Anc_1.412	1-to-1				330	47.4064	228.887	56.7035	100.712	14.2265		-5.59089	-4.69836	-2.96803	-5.14463	-4.4191		-2.79931	-2.01313	-2.82358	-2.40622	-2.54534
		CAGL0K02827g	DID4	0	YKL002W	DID4	Class E Vps protein of the ESCRT-III complex; required for sorting of integral membrane proteins into lumenal vesicles of multivesicular bodies, and for delivery of newly synthesized vacuolar enzymes to the vacuole, involved in endocytosis	VT	vacuole	Anc_2.509	1-to-1				483	90.1878	302.227	131.314	325.39	118.218		-5.58356	-3.4581	-3.08736	-4.52083	-4.043		-2.42102	-1.20262	-1.46073	-1.81182	-1.69479
		CAGL0H05181g		0	YPL065W	VPS28	Component of the ESCRT-I complex; complex is involved in ubiquitin-dependent sorting of proteins into the endosome; conserved C-terminal domain interacts with ESCRT-III subunit Vps20p; other members include Stp22p, Srn2p, Vps28p, and Mvb12p	VT	vacuole	Anc_8.529	1-to-1				317	57.8127	174.07	37.0281	98.0236	18.9246		-4.89112	-4.47351	-2.51818	-4.68232	-3.96094		-2.45502	-2.23298	-2.37286	-2.344	-2.35362
		CAGL0G04697g		0.005	YDR495C	VPS3	Component of CORVET tethering complex; cytoplasmic protein required for the sorting and processing of soluble vacuolar proteins, acidification of the vacuolar lumen, and assembly of the vacuolar H+-ATPase	VT	vacuole	Anc_3.086	1-to-1				295	89.0316	216.94	63.3804	156.662	34.4368		-3.4735	-4.10438	-3.02274	-3.78894	-3.53354		-1.72833	-1.77518	-2.18563	-1.75176	-1.89638
		CAGL0D01936g	SNF7	0	YLR025W	SNF7	One of four subunits of the ESCRT-III complex; involved in the sorting of transmembrane proteins into the multivesicular body (MVB) pathway; recruited from the cytoplasm to endosomal membranes; ESCRT-III stands for endosomal sorting complex required for transport III	VT	vacuole	Anc_2.422	1-to-1				67	26.5939	12.7114	4.22506	143.222	6.78711		-1.51493	-0.861989	-5.34692	-1.18846	-2.57461		-1.33307	-1.58908	-4.39931	-1.46107	-2.44049
		CAGL0I06402g		0.02	YPR173C	VPS4	AAA-ATPase involved in multivesicular body (MVB) protein sorting; ATP-bound Vps4p localizes to endosomes and catalyzes ESCRT-III disassembly and membrane release; ATPase activity is activated by Vta1p; regulates cellular sterol metabolism	VT	vacuole	Anc_7.530	1-to-1				68	15.0313	52.6339	16.3461	25.8185	1.35176		-2.34554	-1.90421	-1.95496	-2.12488	-2.06824		-2.17756	-1.68705	-4.2555	-1.93231	-2.7067
		CAGL0M09999g		0	YBR140C	IRA1	GTPase-activating protein; negatively regulates RAS by converting it from the GTP- to the GDP-bound inactive form, required for reducing cAMP levels under nutrient limiting conditions, mediates membrane association of adenylate cyclase; IRA1 has a paralog, IRA2, that arose from the whole genome duplication	other		Anc_3.124	2-to-2	IRA2	inviable		16594	8538.94	14217.2	5412.35	73723	38120.6		-4.59358	-21.2106	-7.73626	-12.9021	-11.1801		-0.958533	-1.39331	-0.951547	-1.17592	-1.10113
		CAGL0B04719g		0	YCL002C		Putative protein of unknown function; YCL002C is not an essential gene	other		Anc_1.416	1-to-1				1075	322.595	1888.02	617.223	2295.3	696.884		-5.20851	-10.6992	-7.76632	-7.95387	-7.89135		-1.73654	-1.61301	-1.71969	-1.67477	-1.68975
		CAGL0C04933g		0.105	YJR107C-A			other		Anc_7.495	1-to-1				82	9.25004	148.998	9.67375	200.86	33.7185		-3.53741	-6.83485	-3.96307	-5.18613	-4.77844		-3.14809	-3.94507	-2.57458	-3.54658	-3.22258
		CAGL0K08008g		0	YPR089W		Protein of unknown function; exhibits genetic interaction with ERG11 and protein-protein interaction with Hsp82p	other		Anc_3.398	1-to-1				249	30.0626	250.834	58.1534	81.0196	4.717		-5.44809	-5.12032	-3.66329	-5.28421	-4.7439		-3.0501	-2.1088	-4.10233	-2.57945	-3.08708
		CAGL0C03608g	TUP1	0	YCR084C	TUP1-B		other		Anc_6.363	2-to-1	TUP1			903	412.783	705.114	418.862	3555.85	1592.94		-3.33405	-3.43589	-6.10196	-3.38497	-4.29063		-1.12934	-0.751382	-1.1585	-0.940362	-1.01308
		CAGL0M03553g		0	YNL288W	CAF40	Component of the CCR4-NOT transcriptional complex; evolutionarily conserved; involved in controlling mRNA initiation, elongation, and degradation; binds Cdc39p	other		Anc_3.072	1-to-1				146	45.0939	331.692	143.776	134.095	24.9934		-2.60929	-3.63028	-3.0403	-3.11978	-3.09329		-1.69496	-1.20602	-2.42364	-1.45049	-1.77487
		CAGL0C04983g	ADO1	0.025	YJR105W	ADO1	Adenosine kinase; required for the utilization of S-adenosylmethionine (AdoMet); may be involved in recycling adenosine produced through the methyl cycle	other		Anc_7.499	1-to-1				82	5.78127	52.9841	16.4569	67.8291	7.39221		-4.22555	-1.91058	-2.65244	-3.06807	-2.92953		-3.82616	-1.68686	-3.19783	-2.75651	-2.90362
		CAGL0K08822g		0	YMR010W		Putative protein of unknown function; green fluorescent protein (GFP)-fusion protein localizes to the cytoplasm; YMR010W is not an essential gene; YMR010W mRNA is transcribed with ADI1	other		Anc_7.112	1-to-1				93	72.844	410.513	285.424	476.928	96.4385		-0.51198	-1.90309	-5.49541	-1.20753	-2.63683		-0.35242	-0.524319	-2.30609	-0.438369	-1.06094
		CAGL0K05709g		0	YDR507C	GIN4	Protein kinase involved in bud growth and assembly of the septin ring; proposed to have kinase-dependent and kinase-independent activities; undergoes autophosphorylation; similar to Hsl1p; GIN4 has a paralog, KCC4, that arose from the whole genome duplication	other		Anc_1.052	1-to-2				66	10.4063	529.911	301.438	743.054	549.533		-2.76464	-3.22041	-1.46517	-2.99252	-2.48341		-2.66501	-0.81389	-0.435261	-1.73945	-1.30472
		CAGL0I03344g		0.005	YDL167C	NRP1	Putative RNA binding protein of unknown function; localizes to stress granules induced by glucose deprivation; predicted to be involved in ribosome biogenesis	other		Anc_7.349	1-to-1				210	107.532	188.328	84.3948	580.765	300.611		-1.81059	-2.64065	-2.73679	-2.22562	-2.39601		-0.965628	-1.15802	-0.950057	-1.06182	-1.02457
		CAGL0M13937g		0.22	YMR311C	GLC8	Regulatory subunit of protein phosphatase 1 (Glc7p); involved in glycogen metabolism and chromosome segregation; proposed to regulate Glc7p activity via conformational alteration; ortholog of the mammalian protein phosphatase inhibitor 2; protein abundance increases in response to DNA replication stress	other		Anc_5.006	1-to-1				60	5.78127	91.3791	24.2375	26.6941	9.50007		-3.26978	-2.82072	-0.810753	-3.04525	-2.30042		-3.3755	-1.91462	-1.49051	-2.64506	-2.26021
		CAGL0L03289g		0	YKR042W	UTH1	Mitochondrial inner membrane protein; role in mitophagy is disputed; implicated in cell wall biogenesis, the oxidative stress response, life span during starvation, and cell death; SUN family member; UTH1 has a paralog, NCA3, that arose from the whole genome duplication	other		Anc_1.241	2-to-2	NCA3	not sig		226	89.0316	454.019	359.148	160.039	43.3129		-2.51254	-1.32386	-2.6944	-1.9182	-2.17693		-1.34393	-0.338175	-1.88555	-0.841054	-1.18922
		CAGL0I08063g		0	YOL072W	THP1	Nuclear pore-associated protein; component of TREX-2 complex (Sac3p-Thp1p-Sus1p-Cdc31p) involved in transcription elongation and mRNA export from the nucleus; involved in post-transcriptional tethering of active genes to the nuclear periphery and to non-nascent mRNP; contains a PAM domain implicated in protein-protein binding	other		Anc_3.141	1-to-1				91	61.2815	252.477	102.63	183.732	70.7928		-0.799799	-3.38095	-2.2088	-2.09037	-2.12985		-0.570415	-1.29871	-1.37593	-0.934561	-1.08168

## Sheet: all genes
This table contains normalized transposon counts, computed z-scores, and computed log-2-fold changes for all annotated genes of strain BG2 after cultivation with and without FK506.
	Legend:
	CgORF	systematic gene name
	CgGENE	gene name
	CgESS	essentiality score from Gale et al (2020)
	ScORF	systematic name of ortholog in S. cerevisiae
	ScGENE	gene name in S. cerevisiae
	ScDescr	discription of gene function in S. cerevisiae
	Anc	ancestral gene name prior to whole-genome duplication
	Cg-to-Sc	orthology of ancestral genes in Cg and Sc
	Category	CW = cell wall; VT = vesicular trafficking
	Co-fitness	genetic interactions in S. cerevisiae from Costanzo et al (2016)
											normalized reads per gene							z-score						log2FC
											WT-p2	WT-p2	WT-p3	WT-p3	pdr1∆	pdr1∆
		CgORF	CgGENE	CgEss	ScORF	ScGENE	ScDescr	Anc	Cg-to-Sc		+0	+FK506	+0	+FK506	+0	+FK506		WT-p2	WT-p3	pdr1∆	WT avg	all avg		WT-2	WT-3	pdr1∆	WT avg	all avg
		CAGL0G01034g	FKS1	0	YLR342W	FKS1	Catalytic subunit of 1,3-beta-D-glucan synthase; functionally redundant with alternate catalytic subunit Gsc2p; binds to regulatory subunit Rho1p; involved in cell wall synthesis and maintenance; localizes to sites of cell wall remodeling; FKS1 has a paralog, GSC2, that arose from the whole genome duplication	Anc_4.173	2-to-2		465	27.7501	1185.02	102.071	570.201	37.6794		-8.91628	-17.2484	-9.5927	-13.0823	-11.9191		-4.06667	-3.53727	-3.91962	-3.80197	-3.84119
		CAGL0B04983g		0	YLR170C	APS1	Small subunit of the clathrin-associated adaptor complex AP-1; AP-1 is involved in protein sorting at the trans-Golgi network; homolog of the sigma subunit of the mammalian clathrin AP-1 complex	Anc_1.388	1-to-1		431	18.5001	548.479	67.0468	1504.61	73.8172		-9.64932	-10.3648	-15.7968	-10.0071	-11.937		-4.54209	-3.0322	-4.34929	-3.78714	-3.97452
		CAGL0M09999g		0	YBR140C	IRA1	GTPase-activating protein; negatively regulates RAS by converting it from the GTP- to the GDP-bound inactive form, required for reducing cAMP levels under nutrient limiting conditions, mediates membrane association of adenylate cyclase; IRA1 has a paralog, IRA2, that arose from the whole genome duplication	Anc_3.124	2-to-2		16594	8538.94	14217.2	5412.35	73723	38120.6		-4.59358	-21.2106	-7.73626	-12.9021	-11.1801		-0.958533	-1.39331	-0.951547	-1.17592	-1.10113
		CAGL0C04719g		0	YJR102C	VPS25	Component of the ESCRT-II complex; ESCRT-II is involved in ubiquitin-dependent sorting of proteins into the endosome	Anc_7.474	1-to-1		5128	838.284	1330.05	231.611	886.274	189.548		-10.5799	-13.4648	-6.96271	-12.0223	-10.3358		-2.61288	-2.5217	-2.22519	-2.56729	-2.45326
		CAGL0A00781g		0	YAL002W	VPS8	Membrane-binding component of the CORVET complex; involved in endosomal vesicle tethering and fusion in the endosome to vacuole protein targeting pathway; interacts with Vps21p; contains RING finger motif	Anc_4.129	1-to-1		9917	4848.17	17279	9696.94	19412.6	8797.63		-4.70528	-14.118	-8.23647	-9.41164	-9.01991		-1.03246	-0.833419	-1.1418	-0.932941	-1.00256
		CAGL0E01199g		0	YDR153C	ENT5	Protein containing an N-terminal epsin-like domain; involved in clathrin recruitment and traffic between the Golgi and endosomes; associates with the clathrin adaptor Gga2p, clathrin adaptor complex AP-1, and clathrin	Anc_8.335	1-to-1		312	41.6252	878.07	131.203	1097.64	193.878		-5.66897	-11.9129	-8.41673	-8.79093	-8.6662		-2.90602	-2.74254	-2.50118	-2.82428	-2.71658
		CAGL0E02783g		0	YBL007C	SLA1	Cytoskeletal protein binding protein; required for assembly of the cortical actin cytoskeleton; interacts with proteins regulating actin dynamics and proteins required for endocytosis; found in the nucleus and cell cortex; has 3 SH3 domains	Anc_4.108	1-to-1		1194	187.313	705.796	172.456	1756.8	364.247		-7.99067	-8.26027	-9.16232	-8.12547	-8.47108		-2.67228	-2.03302	-2.26996	-2.35265	-2.32509
		CAGL0L09020g		0	YPL002C	SNF8	Component of the ESCRT-II complex; ESCRT-II is involved in ubiquitin-dependent sorting of proteins into the endosome; appears to be functionally related to SNF7; involved in glucose derepression	Anc_8.089	1-to-1		1869	489.096	1416.45	387.393	1464.98	399.336		-6.57843	-10.6787	-7.23547	-8.62855	-8.16419		-1.93408	-1.87041	-1.8752	-1.90224	-1.89323
		CAGL0B04719g		0	YCL002C		Putative protein of unknown function; YCL002C is not an essential gene	Anc_1.416	1-to-1		1075	322.595	1888.02	617.223	2295.3	696.884		-5.20851	-10.6992	-7.76632	-7.95387	-7.89135		-1.73654	-1.61301	-1.71969	-1.67477	-1.68975
		CAGL0B04697g		0	YCL001W	RER1	Protein involved in retention of membrane proteins; including Sec12p, in the ER; localized to Golgi; functions as a retrieval receptor in returning membrane proteins to the ER	Anc_1.417	1-to-1		272	41.6252	263.896	57.2622	696.479	30.391		-5.05444	-5.45698	-11.9771	-5.25571	-7.49617		-2.70808	-2.20431	-4.51836	-2.4562	-3.14359
		CAGL0C03201g		0	YLL040C	VPS13	Protein of unknown function; heterooligomeric or homooligomeric complex; peripherally associated with membranes; involved in sporulation, vacuolar protein sorting, prospore membrane formation and protein-Golgi retention; homologous to human CHAC and COH1 which are involved in chorea acanthocytosis and Cohen syndrome, respectively	Anc_4.014	1-to-1		1350	395.439	2516.26	998.378	2934.45	1210.54		-5.61906	-10.2825	-6.34886	-7.95077	-7.4168		-1.77143	-1.33362	-1.27744	-1.55253	-1.46083
		CAGL0E02629g		0	YOR002W	ALG6	Alpha 1,3 glucosyltransferase; involved in transfer of oligosaccharides from dolichyl pyrophosphate to asparagine residues of proteins during N-linked protein glycosylation; mutations in human ortholog are associated with disease	Anc_6.022	1-to-1		205	21.9688	403.721	47.4776	422.851	36.573		-5.31291	-9.05725	-7.58908	-7.18508	-7.31975		-3.22209	-3.08804	-3.5313	-3.15507	-3.28048
		CAGL0B04631g	INP53	0	YNL106C	INP52	Polyphosphatidylinositol phosphatase; dephosphorylates a number of phosphatidylinositol phosphates (PtdInsPs, PIPs) to PI; involved in endocytosis; hyperosmotic stress causes translocation to actin patches; synaptojanin-like protein with a Sac1 domain; INP52 has a paralog, INP53, that arose from the whole genome duplication	Anc_2.171	2-to-2		944	282.126	1805.83	718.961	2393.95	780.107		-5.04775	-8.84414	-7.43894	-6.94595	-7.11028		-1.74245	-1.32867	-1.61765	-1.53556	-1.56292
		CAGL0L01243g		0	YEL042W	GDA1	Guanosine diphosphatase located in the Golgi; involved in the transport of GDP-mannose into the Golgi lumen by converting GDP to GMP after mannose is transferred its substrate	Anc_1.485	1-to-1		101	1.15625	305.741	13.6772	45.3234	4.07416		-7.61778	-11.0666	-2.26598	-9.34218	-6.98345		-6.44875	-4.48247	-3.47568	-5.46561	-4.8023
		CAGL0L10450g		0	YOR067C	ALG8	Glucosyl transferase; involved in N-linked glycosylation; adds glucose to the dolichol-linked oligosaccharide precursor prior to transfer to protein during lipid-linked oligosaccharide biosynthesis; similar to Alg6p	Anc_5.669	1-to-1		96	12.7188	284.602	13.788	1112.27	280.287		-3.54001	-10.4203	-6.88917	-6.98014	-6.94982		-2.91607	-4.36746	-1.98853	-3.64177	-3.09069
		CAGL0A00957g	PEX23B	0	YLR324W	PEX30	Peroxisomal integral membrane protein; involved in negative regulation of peroxisome number; partially functionally redundant with Pex31p; genetic interactions suggest action at a step downstream of steps mediated by Pex28p and Pex29p; PEX30 has a paralog, PEX31, that arose from the whole genome duplication	Anc_4.140	2-to-2		467	90.1878	627.892	173.454	1027.18	196.459		-5.4206	-7.21425	-7.86221	-6.31743	-6.83235		-2.37242	-1.85597	-2.38639	-2.11419	-2.20493
		CAGL0H09680g		0	YER008C	SEC3	Subunit of the exocyst complex; the exocyst mediates polarized targeting and tethering of post-Golgi secretory vesicles to sites of exocytosis prior to SNARE-mediated fusion; PtdIns[4,5]P2-binding protein that localizes to exocytic sites in a Rho1p-dependent, actin-independent manner, targeting and anchoring the exocyst to the plasma membrane with Exo70p; direct GTP Rho1p effector; required for E…	Anc_7.154	1-to-1		629	120.25	1294.22	516.925	1050.81	284.616		-5.99583	-7.57353	-6.42411	-6.78468	-6.66449		-2.38702	-1.32406	-1.88442	-1.85554	-1.86516
		CAGL0I06358g		0.025	YJL207C	LAA1	AP-1 accessory protein; colocalizes with clathrin to the late-Golgi apparatus; involved in TGN-endosome transport; physically interacts with AP-1; similar to the mammalian p200; may interact with ribosomes; YJL207C is a non-essential gene	Anc_1.127	1-to-1		102	15.0313	428.183	36.2477	281.881	44.003		-3.4628	-10.5989	-4.87295	-7.03085	-6.31155		-2.76253	-3.56226	-2.67941	-3.1624	-3.0014
		CAGL0K03223g		0	YHL019C	APM2	Protein of unknown function; homologous to the medium chain of mammalian clathrin-associated protein complex; involved in vesicular transport	Anc_2.555	1-to-1		333	111	745.089	202.147	540.63	107.375		-3.35276	-7.93005	-5.87415	-5.6414	-5.71899		-1.58496	-1.88201	-2.33198	-1.73348	-1.93298
		CAGL0J05236g	LAS21	0.005	YJL062W	LAS21	Integral plasma membrane protein; involved in the synthesis of the glycosylphosphatidylinositol (GPI) core structure; mutations affect cell wall integrity	Anc_1.317	1-to-1		71	3.46876	131.085	8.22846	71.0172	1.35176		-4.46567	-6.47401	-4.63779	-5.46984	-5.19249		-4.35533	-3.99374	-5.71526	-4.17453	-4.68811
		CAGL0G03993g		0.305				0	1-to-0		646	279.814	992.078	256.408	700.917	373.397		-3.23099	-9.38237	-2.84122	-6.30668	-5.15153		-1.20707	-1.95201	-0.908533	-1.57954	-1.35587
		CAGL0L01727g		0	YKL046C	DCW1	Putative mannosidase; GPI-anchored membrane protein required for cell wall biosynthesis in bud formation;homologous to Dfg5p	Anc_2.570	1-to-1		57	1.15625	127.986	4.11423	29.7573	2.02292		-5.14483	-7.82316	-1.95462	-6.48399	-4.9742		-5.62343	-4.95922	-3.87873	-5.29132	-4.82046
		CAGL0B01683g	TMN2	0.045	YDR107C	TMN2	Protein with a role in cellular adhesion and filamentous growth; similar to Tmn3p; member of the evolutionarily conserved Transmembrane Nine family of proteins with nine membrane-spanning segments; TMN2 has a paralog, EMP70, that arose from the whole genome duplication	Anc_8.254	1-to-2		194	35.8439	386.491	107.413	211.676	24.9745		-4.03709	-5.6661	-4.76779	-4.8516	-4.82366		-2.43626	-1.84726	-3.08333	-2.14176	-2.45562
		CAGL0C04933g		0.105	YJR107C-A			Anc_7.495	1-to-1		82	9.25004	148.998	9.67375	200.86	33.7185		-3.53741	-6.83485	-3.96307	-5.18613	-4.77844		-3.14809	-3.94507	-2.57458	-3.54658	-3.22258
		CAGL0K08008g		0	YPR089W		Protein of unknown function; exhibits genetic interaction with ERG11 and protein-protein interaction with Hsp82p	Anc_3.398	1-to-1		249	30.0626	250.834	58.1534	81.0196	4.717		-5.44809	-5.12032	-3.66329	-5.28421	-4.7439		-3.0501	-2.1088	-4.10233	-2.57945	-3.08708
		CAGL0A00253g		0	YGL020C	GET1	Subunit of the GET complex; involved in insertion of proteins into the ER membrane; required for the retrieval of HDEL proteins from the Golgi to the ER in an ERD2 dependent fashion and for normal mitochondrial morphology and inheritance	Anc_4.101	1-to-1		227	40.4689	373.142	105.188	390.031	109.389		-4.37233	-5.51514	-4.0999	-4.94373	-4.66245		-2.48781	-1.82676	-1.83413	-2.15728	-2.04956
		CAGL0K02783g		0.02	YKL007W	CAP1	Alpha subunit of the capping protein heterodimer (Cap1p and Cap2p); capping protein (CP) binds to the barbed ends of actin filaments preventing further polymerization; localized predominantly to cortical actin patches; protein increases in abundance and relocalizes from bud neck to plasma membrane upon DNA replication stress	Anc_2.503	1-to-1		173	20.8126	137.419	20.4603	271.69	59.4586		-4.73029	-4.74822	-4.0184	-4.73925	-4.49897		-3.05524	-2.74768	-2.19201	-2.90146	-2.66498
		CAGL0H03927g		0	YCL008C	STP22	Component of the ESCRT-I complex; ESCRT-I is involved in ubiquitin-dependent sorting of proteins into the endosome; homologous to the mouse and human Tsg101 tumor susceptibility gene; mutants exhibit a Class E Vps phenotype	Anc_1.412	1-to-1		330	47.4064	228.887	56.7035	100.712	14.2265		-5.59089	-4.69836	-2.96803	-5.14463	-4.4191		-2.79931	-2.01313	-2.82358	-2.40622	-2.54534
		CAGL0K12584g		0.13	YFL034W	MIL1	Putative integral membrane protein that interacts with Rpp0p; Rpp0p is a component of the ribosomal stalk	Anc_8.032	1-to-1		58	1.15625	226.946	66.7143	162.227	24.9273		-5.20901	-4.18044	-3.69622	-4.69472	-4.36189		-5.64852	-1.76628	-2.70221	-3.7074	-3.37234
		CAGL0C03608g	TUP1	0	YCR084C	TUP1-B		Anc_6.363	2-to-1		903	412.783	705.114	418.862	3555.85	1592.94		-3.33405	-3.43589	-6.10196	-3.38497	-4.29063		-1.12934	-0.751382	-1.1585	-0.940362	-1.01308
		CAGL0E06028g	ALG5	0.075	YPL227C	ALG5	UDP-glucose:dolichyl-phosphate glucosyltransferase; involved in asparagine-linked glycosylation in the endoplasmic reticulum	Anc_6.253	1-to-1		109	41.6252	350.692	44.1437	211.051	72.4088		-1.93839	-8.20676	-2.61717	-5.07257	-4.25411		-1.3888	-2.98993	-1.54335	-2.18936	-1.97403
		CAGL0E04796g		0.095	YDR221W	GTB1	Glucosidase II beta subunit, forms a complex with alpha subunit Rot2p; involved in removal of two glucose residues from N-linked glycans during glycoprotein biogenesis in the ER; relocalizes from ER to cytoplasm upon DNA replication stress	Anc_8.431	1-to-1		129	35.8439	189.117	42.6984	530.877	123.757		-2.67737	-4.51022	-5.31619	-3.5938	-4.16793		-1.84757	-2.14703	-2.10087	-1.9973	-2.03182
		CAGL0K02827g	DID4	0	YKL002W	DID4	Class E Vps protein of the ESCRT-III complex; required for sorting of integral membrane proteins into lumenal vesicles of multivesicular bodies, and for delivery of newly synthesized vacuolar enzymes to the vacuole, involved in endocytosis	Anc_2.509	1-to-1		483	90.1878	302.227	131.314	325.39	118.218		-5.58356	-3.4581	-3.08736	-4.52083	-4.043		-2.42102	-1.20262	-1.46073	-1.81182	-1.69479
		CAGL0G00968g		0.005	YLR337C	VRP1	Proline-rich actin-associated protein; involved in cytoskeletal organization and cytokinesis; related to mammalian Wiskott-Aldrich syndrome protein (WASP)-interacting protein (WIP)	Anc_4.168	1-to-1		429	187.313	331.297	111.523	1552.37	712.112		-2.82323	-4.5645	-4.64012	-3.69386	-4.00928		-1.19552	-1.57079	-1.1243	-1.38316	-1.29687
		CAGL0D02068g		0.015	YKL135C	APL2	Beta-adaptin subunit of the clathrin-associated protein (AP-1) complex; binds clathrin; involved in clathrin-dependent Golgi protein sorting; protein abundance increases in response to DNA replication stress	Anc_2.430	1-to-1		94	2.31251	249.962	80.2806	37.1337	5.38816		-6.15199	-4.11359	-1.66432	-5.13279	-3.97663		-5.34513	-1.63859	-2.78486	-3.49186	-3.25619
		CAGL0H05181g		0	YPL065W	VPS28	Component of the ESCRT-I complex; complex is involved in ubiquitin-dependent sorting of proteins into the endosome; conserved C-terminal domain interacts with ESCRT-III subunit Vps20p; other members include Stp22p, Srn2p, Vps28p, and Mvb12p	Anc_8.529	1-to-1		317	57.8127	174.07	37.0281	98.0236	18.9246		-4.89112	-4.47351	-2.51818	-4.68232	-3.96094		-2.45502	-2.23298	-2.37286	-2.344	-2.35362
		CAGL0A02629g		0.01	YDR358W	GGA1	Golgi-localized protein with homology to gamma-adaptin; interacts with and regulates Arf1p and Arf2p in a GTP-dependent manner in order to facilitate traffic through the late Golgi; GGA1 has a paralog, GGA2, that arose from the whole genome duplication	Anc_5.416	1-to-2		98	10.4063	120.296	26.0198	138.908	14.2265		-3.92264	-3.67169	-4.04025	-3.79717	-3.8782		-3.23533	-2.20891	-3.28748	-2.72212	-2.91057
		CAGL0K05225g		0.005	YPR029C	APL4	Gamma-adaptin; large subunit of the clathrin-associated protein (AP-1) complex; binds clathrin; involved in vesicle mediated transport	Anc_7.435	1-to-1		34	4.62502	199.296	27.3543	174.23	39.2482		-2.16833	-5.95034	-3.15182	-4.05934	-3.75683		-2.878	-2.86507	-2.15029	-2.87154	-2.63112
		CAGL0I05830g	VPS27	0.01	YNR006W	VPS27	Endosomal protein that forms a complex with Hse1p; required for recycling Golgi proteins, forming lumenal membranes and sorting ubiquitinated proteins destined for degradation; has Ubiquitin Interaction Motifs which bind ubiquitin (Ubi4p)	Anc_6.295	1-to-1		124	10.4063	99.2212	22.1273	147.848	30.3816		-4.75523	-3.26954	-3.04278	-4.01239	-3.68918		-3.57481	-2.16482	-2.28285	-2.86982	-2.67416
		CAGL0J08635g		0.05	YOR089C	VPS21	Endosomal Rab family GTPase; required for endocytic transport and sorting of vacuolar hydrolases; required for endosomal localization of the CORVET complex; required with YPT52 for MVB biogenesis and sorting; involved in autophagy and ionic stress tolerance; geranylgeranylation required for membrane association; protein abundance increases in response to DNA replication stress; mammalian Rab5 hom…	Anc_2.196	1-to-2		18	1.15625	111.188	8.11763	41.8225	1.35176		-2.11064	-5.65312	-2.98543	-3.88188	-3.58306		-3.96047	-3.77579	-4.95137	-3.86813	-4.22921
		CAGL0G04697g		0.005	YDR495C	VPS3	Component of CORVET tethering complex; cytoplasmic protein required for the sorting and processing of soluble vacuolar proteins, acidification of the vacuolar lumen, and assembly of the vacuolar H+-ATPase	Anc_3.086	1-to-1		295	89.0316	216.94	63.3804	156.662	34.4368		-3.4735	-4.10438	-3.02274	-3.78894	-3.53354		-1.72833	-1.77518	-2.18563	-1.75176	-1.89638
		CAGL0M08866g	PEX29	0	YDR479C	PEX29	Peroxisomal integral membrane peroxin; involved in the regulation of peroxisomal size, number and distribution; genetic interactions suggest that Pex28p and Pex29p act at steps upstream of those mediated by Pex30p, Pex31p, and Pex32p; forms ER foci upon DNA replication stress	Anc_5.614	1-to-1		167	20.8126	392.753	143.993	116.216	64.7901		-4.59262	-4.62634	-1.13283	-4.60948	-3.45059		-3.00432	-1.44762	-0.842961	-2.22597	-1.76497
		CAGL0J03564g		0	YCR067C	SED4	Integral ER membrane protein that stimulates Sar1p GTPase activity; involved in COPII vesicle budding through disassociation of coat proteins from membranes onto liposomes; binds Sec16p; SED4 has a paralog, SEC12, that arose from the whole genome duplication	Anc_6.333	2-to-2		189	154.938	437.616	129.199	267.439	60.7159		-0.553634	-5.7778	-3.9037	-3.16572	-3.41171		-0.286694	-1.76007	-2.13906	-1.02338	-1.39528
		CAGL0D00242g		0.015	YAL058W	CNE1	Calnexin; integral membrane ER chaperone involved in folding and quality control of glycoproteins; chaperone activity is inhibited by Mpd1p, with which Cne1p interacts; 24% identical to mammalian calnexin; Ca+ binding not yet shown in yeast	Anc_7.005	1-to-1		28	1.15625	98.9157	23.3509	148.036	18.8963		-3.02062	-3.15773	-3.82265	-3.08918	-3.33367		-4.5979	-2.08272	-2.96977	-3.34031	-3.2168
		CAGL0C03465g		0.01	YNR049C	MSO1	Probable component of the secretory vesicle docking complex; acts at a late step in secretion; shows genetic and physical interactions with Sec1p; required for prospore membrane formation during sporulation; relocalizes from bud neck to nucleus upon DNA replication stress	Anc_6.375	1-to-1		104	9.25004	91.3157	33.2463	185.919	39.2671		-4.31401	-2.23124	-3.38079	-3.27263	-3.30868		-3.49098	-1.45767	-2.24328	-2.47432	-2.39731
		CAGL0L03608g		0	YJL099W	CHS6	Member of the ChAPs (Chs5p-Arf1p-binding proteins) family; part of the exomer complex that mediates export of specific cargo proteins, including Chs3p, from the Golgi to the plasma membrane; CHS6 has a paralog, BCH2, that arose from the whole genome duplication	Anc_1.267	1-to-2		222	146.844	910.922	455.096	408.161	137.955		-1.18109	-5.02073	-3.64666	-3.10091	-3.28283		-0.596272	-1.00116	-1.56494	-0.798714	-1.05412
		CAGL0K03685g		0	YMR123W	PKR1	V-ATPase assembly factor; functions with other V-ATPase assembly factors in the ER to efficiently assemble the V-ATPase membrane sector (V0); protein abundance increases in response to DNA replication stress	Anc_2.415	1-to-1		466	174.594	943.837	583.205	341.02	142.067		-3.38652	-3.66988	-2.78012	-3.5282	-3.27884		-1.41632	-0.694534	-1.26328	-1.05543	-1.12471
		CAGL0J08734g	PMT2	0	YAL023C	PMT2	Protein O-mannosyltransferase of the ER membrane; transfers mannose residues from dolichyl phosphate-D-mannose to protein serine/threonine residues; involved in ER quality control; acts in a complex with Pmt1p, can instead interact with Pmt5p; antifungal drug target; PMT2 has a paralog, PMT3, that arose from the whole genome duplication	Anc_7.076	2-to-2		377	117.938	341.755	156.11	212.239	77.7498		-3.6814	-3.48099	-2.48521	-3.58119	-3.21587		-1.67654	-1.1304	-1.44878	-1.40347	-1.41857
		CAGL0K09152g		0.015	YOR246C	ENV9	Protein proposed to be involved in vacuolar functions; mutant shows defect in CPY processing and defects in vacuolar morphology; has similarity to oxidoreductases, found in lipid particles; required for replication of Brome mosaic virus in S. cerevisiae, a model system for studying replication of positive-strand RNA viruses in their natural hosts	Anc_8.684	1-to-1		82	15.0313	166.534	24.7962	35.9462	6.73048		-2.82642	-5.23647	-1.44757	-4.03145	-3.17015		-2.44765	-2.74762	-2.41706	-2.59764	-2.53744
		CAGL0B01705g		0.035	YDR108W	TRS85	Subunit of TRAPPIII (transport protein particle); TRAPPIII is a multimeric guanine nucleotide-exchange factor for Ypt1p, required for membrane expansion during autophagy and the CVT pathway; directs Ypt1p to the PAS; late post-replication meiotic role	Anc_8.255	1-to-1		39	8.09378	113.918	6.89399	50.3245	12.1753		-1.87931	-6.0976	-1.5282	-3.98846	-3.16837		-2.26859	-4.04652	-2.04731	-3.15755	-2.78747
		CAGL0K00539g		0	YPL259C	APM1	Mu1-like medium subunit of the AP-1 complex; binds clathrin; involved in clathrin-dependent Golgi protein sorting; the AP-1 complex is the clathrin-associated protein complex	Anc_7.127	1-to-1		21	1.15625	101.907	13.788	39.0094	1.35176		-2.3981	-4.25295	-2.81224	-3.32553	-3.15443		-4.18286	-2.88577	-4.85091	-3.53432	-3.97318
		CAGL0H06325g	SYN8	0.075	YAL014C	SYN8	Endosomal SNARE related to mammalian syntaxin 8	Anc_7.092	1-to-1		33	21.9688	586.04	214.042	108.776	13.5648		-0.523081	-5.644	-3.26725	-3.08354	-3.14478		-0.587008	-1.45311	-3.00343	-1.02006	-1.68118
		CAGL0M03553g		0	YNL288W	CAF40	Component of the CCR4-NOT transcriptional complex; evolutionarily conserved; involved in controlling mRNA initiation, elongation, and degradation; binds Cdc39p	Anc_3.072	1-to-1		146	45.0939	331.692	143.776	134.095	24.9934		-2.60929	-3.63028	-3.0403	-3.11978	-3.09329		-1.69496	-1.20602	-2.42364	-1.45049	-1.77487
		CAGL0L01485g		0	YML048W	GSF2	Endoplasmic reticulum (ER) localized integral membrane protein; may promote secretion of certain hexose transporters, including Gal2p; involved in glucose-dependent repression	Anc_1.496	1-to-1		28	1.15625	93.2567	11.3407	27.6317	2.03236		-3.02062	-4.2535	-1.82182	-3.63706	-3.03198		-4.5979	-3.0397	-3.7651	-3.8188	-3.8009
		CAGL0I04774g		0	YBR036C	CSG2	Endoplasmic reticulum membrane protein; required for mannosylation of inositolphosphorylceramide and for growth at high calcium concentrations; protein abundance increases in response to DNA replication stress	Anc_3.227	1-to-1		127	20.8126	156.68	29.1321	77.1432	42.5568		-3.61321	-4.55736	-0.922416	-4.08528	-3.03099		-2.6093	-2.42714	-0.858148	-2.51822	-1.96486
		CAGL0C04983g	ADO1	0.025	YJR105W	ADO1	Adenosine kinase; required for the utilization of S-adenosylmethionine (AdoMet); may be involved in recycling adenosine produced through the methyl cycle	Anc_7.499	1-to-1		82	5.78127	52.9841	16.4569	67.8291	7.39221		-4.22555	-1.91058	-2.65244	-3.06807	-2.92953		-3.82616	-1.68686	-3.19783	-2.75651	-2.90362
		CAGL0A02431g	YPS7	0.02	YDR349C	YPS7	Putative GPI-anchored aspartic protease; member of the yapsin family of proteases involved in cell wall growth and maintenance; located in the cytoplasm and endoplasmic reticulum	Anc_5.401	1-to-1		95	20.8126	94.8289	26.2415	136.034	23.585		-2.73331	-2.79602	-3.17692	-2.76467	-2.90208		-2.19047	-1.85348	-2.52802	-2.02197	-2.19066
		CAGL0C03597g	ABP1	0	YCR088W	ABP1	Actin-binding protein of the cortical actin cytoskeleton; important for activation of the Arp2/3 complex that plays a key role actin in cytoskeleton organization; phosphorylation within its PRR (Proline-Rich Region), mediated by Cdc28p and Pho85p, protects Abp1p from proteolysis mediated by its own PEST sequences	Anc_6.366	1-to-1		220	69.3753	192.325	104.292	285.192	90.6245		-3.01523	-2.10024	-3.22692	-2.55774	-2.7808		-1.66501	-0.88292	-1.65396	-1.27396	-1.40063
		CAGL0A04587g		0	YBL082C	ALG3	Dolichol-P-Man dependent alpha(1-3) mannosyltransferase; involved in the synthesis of dolichol-linked oligosaccharide donor for N-linked glycosylation of proteins	Anc_7.407	1-to-1		104	42.7814	440.76	173.463	600.894	392.644		-1.76937	-4.59405	-1.85928	-3.18171	-2.7409		-1.28153	-1.34537	-0.61389	-1.31345	-1.08026
		CAGL0K08822g		0	YMR010W		Putative protein of unknown function; green fluorescent protein (GFP)-fusion protein localizes to the cytoplasm; YMR010W is not an essential gene; YMR010W mRNA is transcribed with ADI1	Anc_7.112	1-to-1		93	72.844	410.513	285.424	476.928	96.4385		-0.51198	-1.90309	-5.49541	-1.20753	-2.63683		-0.35242	-0.524319	-2.30609	-0.438369	-1.06094
		CAGL0M02431g	KES1	0.005	YPL145C	KES1	One of seven members of the yeast oxysterol binding protein family; involved in negative regulation of Sec14p-dependent Golgi complex secretory functions, peripheral membrane protein that localizes to the Golgi complex; KES1 has a paralog, HES1, that arose from the whole genome duplication	Anc_8.658	2-to-2		22	6.93753	82.6651	56.2647	426.48	67.6729		-1.0898	-0.898483	-5.90724	-0.99414	-2.63184		-1.66501	-0.555048	-2.65583	-1.11003	-1.62529
		CAGL0K08426g		0.07	YGL200C	EMP24	Component of the p24 complex; binds to GPI anchor proteins and mediates their efficient transport from the ER to the Golgi; integral membrane protein that associates with endoplasmic reticulum-derived COPII-coated vesicles	Anc_8.160	1-to-1		63	24.2813	187.303	23.2401	19.1921	12.7898		-1.5152	-6.02351	-0.296163	-3.76936	-2.61163		-1.3755	-3.01069	-0.585519	-2.1931	-1.65724
		CAGL0D01936g	SNF7	0	YLR025W	SNF7	One of four subunits of the ESCRT-III complex; involved in the sorting of transmembrane proteins into the multivesicular body (MVB) pathway; recruited from the cytoplasm to endosomal membranes; ESCRT-III stands for endosomal sorting complex required for transport III	Anc_2.422	1-to-1		67	26.5939	12.7114	4.22506	143.222	6.78711		-1.51493	-0.861989	-5.34692	-1.18846	-2.57461		-1.33307	-1.58908	-4.39931	-1.46107	-2.44049
		CAGL0D05522g		0.025	YLL014W	EMC6	Member of conserved ER transmembrane complex; required for efficient folding of proteins in the ER; null mutant displays induction of the unfolded protein response; homologous to worm F33D4.7/EMC-6, fly CG11781, human TMEM93	Anc_5.195	1-to-1		110	16.1876	123.683	41.5856	149.786	81.8051		-3.57964	-2.78156	-1.33439	-3.1806	-2.5652		-2.76455	-1.57249	-0.87264	-2.16852	-1.73656
		CAGL0I01012g	PEP12	0.005	YOR036W	PEP12	Target membrane receptor (t-SNARE); for vesicular intermediates traveling between the Golgi apparatus and the vacuole; controls entry of biosynthetic, endocytic, and retrograde traffic into the prevacuolar compartment; syntaxin	Anc_5.630	1-to-1		40	1.15625	33.6785	2.77976	9.3772	1.35176		-3.97127	-2.91602	-0.735524	-3.44364	-2.54094		-5.11247	-3.59879	-2.79432	-4.35563	-3.83519
		CAGL0K03025g		0	YMR071C	TVP18	Integral membrane protein; localized to late Golgi vesicles along with the v-SNARE Tlg2p; may interact with ribosomes, based on co-purification experiments	Anc_2.534	1-to-1		239	78.6253	362.245	246.84	275.441	105.381		-3.0078	-1.8819	-2.7219	-2.44485	-2.5372		-1.60395	-0.553389	-1.38614	-1.07867	-1.18116
		CAGL0I05214g	CAP2	0.05	YIL034C	CAP2	Beta subunit of the capping protein heterodimer (Cap1p and Cap2p); capping protein (CP) binds to the barbed ends of actin filaments preventing further polymerization; localized predominantly to cortical actin patches; protein increases in abundance and relocalizes from bud neck to plasma membrane upon DNA replication stress	Anc_7.208	1-to-1		26	1.15625	74.2567	7.00482	11.6277	4.70756		-2.84882	-4.18455	-0.442455	-3.51669	-2.49194		-4.49098	-3.4061	-1.30452	-3.94854	-3.0672
		CAGL0K05709g		0	YDR507C	GIN4	Protein kinase involved in bud growth and assembly of the septin ring; proposed to have kinase-dependent and kinase-independent activities; undergoes autophosphorylation; similar to Hsl1p; GIN4 has a paralog, KCC4, that arose from the whole genome duplication	Anc_1.052	1-to-2		66	10.4063	529.911	301.438	743.054	549.533		-2.76464	-3.22041	-1.46517	-2.99252	-2.48341		-2.66501	-0.81389	-0.435261	-1.73945	-1.30472
		CAGL0M11880g		0.005	YCR044C	PER1	Protein of the endoplasmic reticulum; required for GPI-phospholipase A2 activity that remodels the GPI anchor as a prerequisite for association of GPI-anchored proteins with lipid rafts; functionally complemented by human ortholog PERLD1	Anc_1.072	1-to-1		10	1.15625	29.0701	2.77976	52.5752	1.35176		-1.25855	-2.5571	-3.62217	-1.90783	-2.47928		-3.11247	-3.3865	-5.28147	-3.24948	-3.92681
		CAGL0G06886g		0.04	YJL016W	TPH3	Putative protein of unknown function; GFP-fusion protein localizes to the cytoplasm; conserved in closely related Saccharomyces species	Anc_5.164	1-to-1		107	31.2189	301.266	101.738	28.9445	12.8748		-2.39217	-4.3429	-0.691729	-3.36753	-2.4756		-1.77712	-1.56617	-1.16874	-1.67165	-1.50401
		CAGL0D03256g		0	YLR020C	YEH2	Steryl ester hydrolase; catalyzes steryl ester hydrolysis at the plasma membrane; involved in sterol metabolism; YEH2 has a paralog, YEH1, that arose from the whole genome duplication	Anc_5.200	2-to-2		33	12.7188	115.446	12.2319	36.2588	8.73453		-1.12353	-5.02035	-1.26825	-3.07194	-2.47071		-1.3755	-3.2385	-2.05353	-2.307	-2.22251
		CAGL0K03487g		0.015	YMR109W	MYO5	One of two type I myosins; contains proline-rich tail homology 2 (TH2) and SH3 domains; MYO5 deletion has little effect on growth, but myo3 myo5 double deletion causes severe defects in growth and actin cytoskeleton organization; MYO5 has a paralog, MYO3, that arose from the whole genome duplication	Anc_2.440	2-to-2		176	46.2502	196.367	105.737	204.424	93.886		-3.15291	-2.14405	-1.95331	-2.64848	-2.41676		-1.92804	-0.893071	-1.12259	-1.41056	-1.31457
		CAGL0I03344g		0.005	YDL167C	NRP1	Putative RNA binding protein of unknown function; localizes to stress granules induced by glucose deprivation; predicted to be involved in ribosome biogenesis	Anc_7.349	1-to-1		210	107.532	188.328	84.3948	580.765	300.611		-1.81059	-2.64065	-2.73679	-2.22562	-2.39601		-0.965628	-1.15802	-0.950057	-1.06182	-1.02457
		CAGL0A02618g		0.02	YDR357C	CNL1	Subunit of the BLOC-1 complex involved in endosomal maturation; interacts with Msb3p; null mutant is sensitive to drug inducing secretion of vacuolar cargo; green fluorescent protein (GFP)-fusion protein localizes to the cytoplasm	Anc_5.415	1-to-1		149	28.9064	36.1672	2.77976	7.06413	1.35176		-3.53766	-3.10443	-0.541917	-3.32105	-2.39467		-2.36585	-3.70165	-2.38567	-3.03375	-2.81772
		CAGL0I01034g		0.025	YOR035C	SHE4	Protein containing a UCS (UNC-45/CRO1/SHE4) domain; binds to myosin motor domains to regulate myosin function; involved in endocytosis, polarization of the actin cytoskeleton, and asymmetric mRNA localization	Anc_5.627	1-to-1		99	68.219	111.735	35.2458	206.174	47.9733		-0.783166	-2.77329	-3.37432	-1.77823	-2.31026		-0.537255	-1.66456	-2.10356	-1.10091	-1.43513
		CAGL0M13937g		0.22	YMR311C	GLC8	Regulatory subunit of protein phosphatase 1 (Glc7p); involved in glycogen metabolism and chromosome segregation; proposed to regulate Glc7p activity via conformational alteration; ortholog of the mammalian protein phosphatase inhibitor 2; protein abundance increases in response to DNA replication stress	Anc_5.006	1-to-1		60	5.78127	91.3791	24.2375	26.6941	9.50007		-3.26978	-2.82072	-0.810753	-3.04525	-2.30042		-3.3755	-1.91462	-1.49051	-2.64506	-2.26021
		CAGL0G09735g		0.12	YOR181W	LAS17	Actin assembly factor; C-terminal WCA domain activates Arp2/3 complex-mediated nucleation of branched actin filaments and a polyproline domain which can nucleate actin filaments independent of Arp2/3; mutants are defective in actin cytoskeleton dependent processes such as: endocytosis, bud site selection and cytokinesis; localizes with the Arp2/3 complex to actin cortical patches; homolog of the …	Anc_6.081	1-to-1		40	1.15625	160.245	70.496	31.3201	22.3182		-3.97127	-2.48276	-0.334243	-3.22701	-2.26275		-5.11247	-1.18466	-0.488868	-3.14857	-2.262
		CAGL0L06424g		0.01	YDR134C	CCW22		Anc_8.301	2-to-2		89	26.5939	90.6153	17.9022	38.3844	10.8707		-2.17281	-3.33641	-1.18462	-2.75461	-2.23128		-1.74271	-2.33962	-1.82007	-2.04116	-1.96747
		CAGL0A02409g		0.035	YDR348C	PAL1	Protein of unknown function thought to be involved in endocytosis; physically interacts with Ede1p and is found at endocytic sites at cell periphery during early stages of endocytosis; green fluorescent protein (GFP)-fusion protein localizes to bud neck; potential Cdc28p substrate; similar to S. pombe Pal1 protein; relocalizes from bud neck to cytoplasm upon DNA replication stress; PAL1 has a par…	Anc_5.399	1-to-2		72	18.5001	407.216	181.022	126.092	96.0788		-2.19482	-3.91017	-0.586938	-3.0525	-2.23064		-1.96047	-1.16963	-0.392192	-1.56505	-1.1741
		CAGL0L03289g		0	YKR042W	UTH1	Mitochondrial inner membrane protein; role in mitophagy is disputed; implicated in cell wall biogenesis, the oxidative stress response, life span during starvation, and cell death; SUN family member; UTH1 has a paralog, NCA3, that arose from the whole genome duplication	Anc_1.241	2-to-2		226	89.0316	454.019	359.148	160.039	43.3129		-2.51254	-1.32386	-2.6944	-1.9182	-2.17693		-1.34393	-0.338175	-1.88555	-0.841054	-1.18922
		CAGL0J08206g		0.04	YNL271C	BNI1	Formin; nucleates the formation of linear actin filaments, involved in cell processes such as budding and mitotic spindle orientation which require the formation of polarized actin cables, functionally redundant with BNR1	Anc_1.082	1-to-1		163	78.6253	194.598	90.7302	263.751	124.901		-1.77737	-2.56802	-2.13867	-2.1727	-2.16135		-1.05181	-1.10084	-1.07839	-1.07632	-1.07701
		CAGL0I08063g		0	YOL072W	THP1	Nuclear pore-associated protein; component of TREX-2 complex (Sac3p-Thp1p-Sus1p-Cdc31p) involved in transcription elongation and mRNA export from the nucleus; involved in post-transcriptional tethering of active genes to the nuclear periphery and to non-nascent mRNP; contains a PAM domain implicated in protein-protein binding	Anc_3.141	1-to-1		91	61.2815	252.477	102.63	183.732	70.7928		-0.799799	-3.38095	-2.2088	-2.09037	-2.12985		-0.570415	-1.29871	-1.37593	-0.934561	-1.08168
		CAGL0J09064g		0.01	YDL192W	ARF1	ADP-ribosylation factor; GTPase of the Ras superfamily involved in regulation of coated vesicle formation in intracellular trafficking within the Golgi; ARF1 has a paralog, ARF2, that arose from the whole genome duplication	Anc_7.307	2-to-2		17	1.15625	38.5924	2.77976	28.757	8.83835		-2.01152	-3.28477	-0.946648	-2.64814	-2.08098		-3.878	-3.79528	-1.70206	-3.83664	-3.12512
		CAGL0I06402g		0.02	YPR173C	VPS4	AAA-ATPase involved in multivesicular body (MVB) protein sorting; ATP-bound Vps4p localizes to endosomes and catalyzes ESCRT-III disassembly and membrane release; ATPase activity is activated by Vta1p; regulates cellular sterol metabolism	Anc_7.530	1-to-1		68	15.0313	52.6339	16.3461	25.8185	1.35176		-2.34554	-1.90421	-1.95496	-2.12488	-2.06824		-2.17756	-1.68705	-4.2555	-1.93231	-2.7067
		CAGL0E05940g		0	YPL221W	FLC1	Putative FAD transporter; required for uptake of FAD into endoplasmic reticulum; involved in cell wall maintenance; FLC1 has a paralog, FLC3, that arose from the whole genome duplication	Anc_6.241	2-to-2		130	50.8752	390.786	228.393	113.214	49.9585		-2.03758	-2.65637	-1.50081	-2.34698	-2.06492		-1.35348	-0.774862	-1.18025	-1.06417	-1.10286
		CAGL0F02497g		0.025	YJL204C	RCY1	F-box protein involved in recycling endocytosed proteins; involved in recycling plasma membrane proteins internalized by endocytosis; localized to sites of polarized growth	Anc_1.131	1-to-1		20	1.15625	16.8169	5.67035	39.697	1.35176		-2.30384	-0.98713	-2.85485	-1.64549	-2.04861		-4.11247	-1.5684	-4.87612	-2.84044	-3.519
		CAGL0K12408g		0.05	YFL025C	BST1	GPI inositol deacylase of the endoplasmic reticulum (ER); negatively regulates COPII vesicle formation; prevents production of vesicles with defective subunits; required for proper discrimination between resident ER proteins and Golgi-bound cargo molecules	Anc_8.046	1-to-1		2	1.15625	36.3646	2.77976	38.7594	1.35176		-0.164227	-3.11923	-2.7967	-1.64173	-2.02672		-0.790541	-3.7095	-4.84163	-2.25002	-3.11389
		CAGL0M05027g		0	YMR237W	BCH1	Member of the ChAPs family (Chs5p-Arf1p-binding proteins); members include Bch1p, Bch2p, Bud7p, and Chs6p; ChAPs family proteins form the exomer complex with Chs5p to mediate export of specific cargo proteins from the Golgi to the plasma membrane; may interact with ribosomes; protein abundance increases and forms cytoplasmic foci in response to DNA replication stress; BCH1 has a paralog, BUD7, th…	Anc_8.772	1-to-2		137	100.594	273.921	135.991	147.536	45.8938		-0.748108	-2.82514	-2.34488	-1.78662	-1.97271		-0.44563	-1.01025	-1.6847	-0.727938	-1.04686
		CAGL0L08052g		0.03	YCR028C	FEN2	Plasma membrane H+-pantothenate symporter; confers sensitivity to the antifungal agent fenpropimorph; relocalizes from vacuole to cytoplasm upon DNA replication stress	Anc_1.155	1-to-1		61	3.46876	47.3511	13.5663	1.43785	1.35176		-3.96967	-1.90852	-0.0102893	-2.9391	-1.96283		-4.13632	-1.80337	-0.0890735	-2.96984	-2.00959
		CAGL0H04741g		0	YML012W	ERV25	Member of the p24 family involved in ER to Golgi transport; forms a heterotrimeric complex with Erp1, Erp2p, and Emp24,	Anc_5.540	1-to-1		42	1.15625	79.6735	44.587	7.06413	2.69408		-4.11852	-1.28033	-0.345618	-2.69942	-1.91482		-5.18286	-0.837477	-1.39072	-3.01017	-2.47035
		CAGL0D04246g		0.01				0	1-to-0		54	21.9688	65.6955	8.45012	44.6982	18.9813		-1.3425	-3.46678	-0.932252	-2.40464	-1.91385		-1.2975	-2.95875	-1.23564	-2.12813	-1.83063
		CAGL0H02035g		0.025	YHR090C	YNG2	Subunit of NuA4, an essential histone acetyltransferase complex; positions Piccolo NuA4 for efficient acetylation of histone H4 or histone H2A; relocalizes to the cytosol in response to hypoxia; similar to human tumor suppressor ING1 and its isoforms ING4 and ING5	Anc_5.391	1-to-1		117	43.9377	94.7655	28.5779	41.8853	16.9395		-2.02734	-2.63396	-0.941636	-2.33065	-1.86765		-1.41298	-1.72946	-1.30606	-1.57122	-1.48283
		CAGL0A00495g	PMA1	0.97	YGL008C	PMA1	Plasma membrane H+-ATPase; pumps protons out of the cell; major regulator of cytoplasmic pH and plasma membrane potential; P2-type ATPase; Hsp30p plays a role in Pma1p regulation; interactions with Std1p appear to propagate [GAR+]	Anc_4.115	1-to-1		119	21.9688	123.638	53.3696	40.6971	38.4921		-3.30848	-2.22026	-0.0686228	-2.76437	-1.86579		-2.43743	-1.21203	-0.080363	-1.82473	-1.24328
		CAGL0J08569g		0.095	YOR085W	OST3	Gamma subunit of the oligosaccharyltransferase complex of the ER lumen; complex catalyzes asparagine-linked glycosylation of newly synthesized proteins; Ost3p is important for N-glycosylation of a subset of proteins	Anc_2.204	1-to-1		21	1.15625	19.7004	7.11565	100.274	25.6646		-2.3981	-1.01394	-2.17302	-1.70602	-1.86169		-4.18286	-1.46916	-1.9661	-2.82601	-2.53937
		CAGL0H07755g		0.04	YGL242C		Putative protein of unknown function; deletion mutant is viable	Anc_3.565	1-to-1		79	24.2813	361.284	197.248	81.3316	52.6242		-2.02025	-2.84554	-0.717967	-2.43289	-1.86125		-1.702	-0.873124	-0.628089	-1.28756	-1.06774
		CAGL0A03872g		0.85	YLR206W	ENT2	Epsin-like protein required for endocytosis and actin patch assembly; functionally redundant with Ent1p; contains clathrin-binding motif at C-terminus; ENT2 has a paralog, ENT1, that arose from the whole genome duplication	Anc_7.342	1-to-2		4	1.15625	210.409	86.5051	63.515	11.523		-0.48325	-3.05189	-2.03977	-1.76757	-1.85831		-1.79054	-1.28234	-2.46258	-1.53644	-1.84515
		CAGL0I08855g		0.345	YGR166W	TRS65	Subunit of TRAPPII; TRAPPII is a multimeric guanine nucleotide-exchange factor for Ypt1p; involved in intra-Golgi traffic and the retrograde pathway from the endosome to Golgi; role in cell wall beta-glucan biosynthesis and the stress response	Anc_5.167	1-to-1		9	1.15625	8.40845	2.77976	50.3875	1.35176		-1.14028	-0.696611	-3.49562	-0.918444	-1.7775		-2.96047	-1.59688	-5.22015	-2.27867	-3.25917
		CAGL0G09911g		0	YPR181C	SEC23	GTPase-activating protein, stimulates the GTPase activity of Sar1p; component of the Sec23p-Sec24p heterodimer of the COPII vesicle coat, involved in ER to Golgi transport; substrate of Ubp3/Bre5 complex; ubiquitylated by Ub-ligase Rsp5p; proteasome-mediated degradation of Sec23p is regulated by Cdc48p	Anc_7.537	2-to-1		117	53.1877	163.695	55.4844	63.2026	47.9639		-1.67	-3.1871	-0.410772	-2.42855	-1.75596		-1.13734	-1.56085	-0.398036	-1.3491	-1.03208
		CAGL0J05984g		0	YNL141W	AAH1	Adenine deaminase (adenine aminohydrolase); converts adenine to hypoxanthine; involved in purine salvage; transcriptionally regulated by nutrient levels and growth phase; Aah1p degraded upon entry into quiescence via SCF and the proteasome	Anc_2.104	1-to-1		73	28.9064	167.711	137.1	105.088	15.5688		-1.57709	-0.70116	-2.97415	-1.13913	-1.7508		-1.33651	-0.290752	-2.75487	-0.813631	-1.46071
		CAGL0G06270g		0.06	YAL026C	DRS2	Trans-golgi network aminophospholipid translocase (flippase); maintains membrane lipid asymmetry in post-Golgi secretory vesicles; contributes to clathrin-coated vesicle formation and endocytosis; mutations in human homolog ATP8B1 result in liver disease	Anc_7.072	1-to-1		36	1.15625	45.2313	37.5822	17.0042	2.02292		-3.66797	-0.33158	-1.14142	-1.99977	-1.71366		-4.96047	-0.267271	-3.07138	-2.61387	-2.76637
		CAGL0L10472g		0.01	YOR069W	VPS5	Nexin-1 homolog; required for localizing membrane proteins from a prevacuolar/late endosomal compartment back to late Golgi; structural component of retromer membrane coat complex; forms a retromer subcomplex with Vps17p; required for recruiting the retromer complex to the endosome membranes; VPS5 has a paralog, YKR078W, that arose from the whole genome duplication	Anc_5.670	2-to-2		79	24.2813	238.41	115.642	36.1963	25.6834		-2.02025	-2.71325	-0.367391	-2.36675	-1.7003		-1.702	-1.04378	-0.495003	-1.37289	-1.08026
		CAGL0I07271g		0.035	YOR132W	VPS17	Subunit of the membrane-associated retromer complex; essential for endosome-to-Golgi retrograde protein transport; peripheral membrane protein that assembles onto the membrane with Vps5p to promote vesicle formation; required for recruiting the retromer complex to the endosome membranes	Anc_5.466	1-to-1		40	19.6563	62.9647	9.56292	65.2031	31.7428		-0.948961	-3.14973	-0.993376	-2.04935	-1.69736		-1.02501	-2.71902	-1.03851	-1.87201	-1.59418
		CAGL0E04180g		0.785	YBR070C	ALG14	Component of UDP-GlcNAc transferase; required for the second step of dolichyl-linked oligosaccharide synthesis; anchors the catalytic subunit Alg13p to the ER membrane; similar to bacterial and human glycosyltransferases	Anc_3.289	1-to-1		54	15.0313	54.9511	8.33929	25.9438	23.6228		-1.82729	-2.93638	-0.0883277	-2.38183	-1.61733		-1.84499	-2.72015	-0.135214	-2.28257	-1.56679
		CAGL0D00924g		0.21	YDL058W	USO1	Essential protein involved in vesicle-mediated ER to Golgi transport; binds membranes and functions during vesicle docking to the Golgi; required for assembly of the ER-to-Golgi SNARE complex	Anc_4.238	1-to-1		26	17.3438	114.116	27.6868	69.6418	36.573		-0.465106	-3.3423	-0.935044	-1.9037	-1.58082		-0.58409	-2.04323	-0.929173	-1.31366	-1.1855
		CAGL0F04609g		0.035	YBL047C	EDE1	Endocytic protein; involved in a network of interactions with other endocytic proteins, binds membranes in a ubiquitin-dependent manner, may also bind ubiquitinated membrane-associated proteins; interacts with Cmk2 and functions upstream of CMK2 in regulating non-apoptotic cell death	Anc_7.488	1-to-1		256	97.1254	548.084	458.772	307.573	181.911		-2.72621	-1.11342	-1.67783	-1.91981	-1.83915		-1.39822	-0.256622	-0.7577	-0.827423	-0.804182
		CAGL0E03201g		0.005	YGR157W	CHO2	Phosphatidylethanolamine methyltransferase (PEMT); catalyzes the first step in the conversion of phosphatidylethanolamine to phosphatidylcholine during the methylation pathway of phosphatidylcholine biosynthesis	Anc_4.064	1-to-1		126	109.844	276.391	118.195	246.122	87.9021		-0.331378	-3.3628	-2.73475	-1.84709	-2.14298		-0.197965	-1.22554	-1.4854	-0.711752	-0.969635
		CAGL0F00583g		0	YDR517W	GRH1	Acetylated cis-Golgi protein, involved in ER to Golgi transport; homolog of human GRASP65; forms a complex with the coiled-coil protein Bug1p; mutants are compromised for the fusion of ER-derived vesicles with Golgi membranes; protein abundance increases in response to DNA replication stress	Anc_1.032	1-to-1		219	89.0316	428.507	230.711	224.866	148.76		-2.40743	-3.15748	-1.15966	-2.78245	-2.24152		-1.29854	-0.89323	-0.596085	-1.09589	-0.929285
		CAGL0J02684g		0	YER044C	ERG28	Endoplasmic reticulum membrane protein; may facilitate protein-protein interactions between the Erg26p dehydrogenase and the Erg27p 3-ketoreductase and/or tether these enzymes to the ER, also interacts with Erg6p	Anc_7.207	1-to-1		35	43.9377	233.388	98.072	167.54	65.5462		0.345438	-3.1459	-2.07724	-1.40023	-1.6259		0.328103	-1.25081	-1.35393	-0.461356	-0.758879
		CAGL0I10835g		0.02	YBR164C	ARL1	Soluble GTPase with a role in regulation of membrane traffic; regulates potassium influx; G protein of the Ras superfamily, similar to ADP-ribosylation factor	Anc_8.597	1-to-1		18	34.6876	204.318	64.0454	20.9424	8.79116		0.826738	-3.78558	-0.606788	-1.47942	-1.18854		0.946425	-1.67365	-1.2523	-0.363611	-0.659841
		CAGL0C02761g		0.01	YAL007C	ERP2	Member of the p24 family involved in ER to Golgi transport; similar to Emp24p and Erv25p; forms a heterotrimeric complex with Erp1p, Emp24p, and Erv25p; localized to COPII-coated vesicles; ERP2 has a paralog, ERP4, that arose from the whole genome duplication	Anc_7.108	1-to-2		179	74.0003	866.231	575.522	284.443	165.548		-2.19225	-3.03416	-1.66174	-2.6132	-2.29605		-1.27436	-0.589881	-0.780889	-0.932119	-0.881709
		CAGL0L00825g		0	YIL044C	AGE2	ADP-ribosylation factor (ARF) GTPase activating protein (GAP) effector; involved in Trans-Golgi-Network (TGN) transport; contains C2C2H2 cysteine/histidine motif	Anc_7.227	1-to-1		164	89.0316	976.96	565.183	375.528	186.326		-1.51617	-4.19133	-2.38711	-2.85375	-2.6982		-0.881307	-0.789582	-1.01109	-0.835444	-0.893993
		CAGL0C01881g		0	YBL085W	BOI1	Protein implicated in polar growth; functionally redundant with Boi2p; interacts with bud-emergence protein Bem1p; contains an SH3 (src homology 3) domain and a PH (pleckstrin homology) domain; relocalizes from bud neck to cytoplasm upon DNA replication stress; BOI1 has a paralog, BOI2, that arose from the whole genome duplication	Anc_7.413	2-to-2		346	163.032	876.912	594.661	945.414	502.987		-2.40662	-2.91012	-3.20175	-2.65837	-2.8395		-1.08562	-0.560364	-0.910426	-0.822991	-0.852136
		CAGL0M01452g		0	YDR323C	PEP7	Adaptor protein involved in vesicle-mediated vacuolar protein sorting; multivalent adaptor protein; facilitates vesicle-mediated vacuolar protein sorting by ensuring high-fidelity vesicle docking and fusion, which are essential for targeting of vesicles to the endosome; required for vacuole inheritance	Anc_5.364	1-to-1		516	203.501	789.277	650.229	393.907	255.284		-3.32965	-1.43703	-1.57753	-2.38334	-2.11474		-1.34234	-0.279583	-0.62575	-0.81096	-0.749223
		CAGL0J01892g	PAN1	0.15	YIR006C	PAN1	Part of actin cytoskeleton-regulatory complex Pan1p-Sla1p-End3p; associates with actin patches on cell cortex; promotes protein-protein interactions essential for endocytosis; binds to and activates Arp2/3 complex in vitro; phosphorylation of Thr-1225 is regulated by MAPK Hog1p in response to osmotic stress; previously thought to be a subunit of poly(A) ribonuclease	Anc_7.160	1-to-1		441	256.688	508.747	251.407	751.806	439.039		-1.9181	-3.85299	-2.5293	-2.88555	-2.7668		-0.78076	-1.01692	-0.776012	-0.898842	-0.857899
		CAGL0G02959g		0.005	YGR089W	NNF2	Protein that exhibits physical and genetic interactions with Rpb8p; Rpb8p is a subunit of RNA polymerases I, II, and III; computational analysis of large-scale protein-protein interaction data suggests a role in chromosome segregation	Anc_3.425	1-to-1		132	80.9378	408.348	226.837	316.513	171.087		-1.13453	-2.94416	-1.96176	-2.03934	-2.01348		-0.705652	-0.848146	-0.887531	-0.776899	-0.813776
		CAGL0D05324g		0	YBR255W	MTC4	Protein of unknown function; required for normal growth rate at 15 degrees C; green fluorescent protein (GFP)-fusion protein localizes to the cytoplasm in a punctate pattern; mtc4 is synthetically sick with cdc13-1	Anc_7.177	1-to-1		509	402.377	336.435	177.023	479.178	244.536		-0.903559	-2.89654	-2.56768	-1.90005	-2.12259		-0.339119	-0.926393	-0.970513	-0.632756	-0.745342
		CAGL0K09944g	PDE2	0.005	YOR360C	PDE2	High-affinity cyclic AMP phosphodiesterase; component of the cAMP-dependent protein kinase signaling system, protects the cell from extracellular cAMP, contains readthrough motif surrounding termination codon	Anc_7.026	1-to-1		91	91.3441	674.066	410.634	416.101	204.399		0.00822425	-3.21476	-2.53333	-1.60327	-1.91329		0.00544503	-0.715038	-1.02555	-0.354796	-0.578379
		CAGL0C03509g		0	YNR047W	FPK1	Ser/Thr protein kinase; regulates the putative phospholipid translocases Lem3p-Dnf1p/Dnf2p; phosphorylates and inhibits upstream inhibitory kinase, Ypk1p; localizes to the cytoplasm, early endosome/TGN compartments, and plasma membrane; FPK1 has a paralog, KIN82, that arose from the whole genome duplication	Anc_6.371	1-to-2		466	260.157	1196.99	839.28	1571	941.922		-2.09195	-3.0919	-3.15285	-2.59192	-2.7789		-0.840946	-0.512184	-0.738005	-0.676565	-0.697045
		CAGL0G06424g		0	YOR357C	SNX3	Sorting nexin for late-Golgi enzymes; required to maintain late-Golgi resident enzymes in their proper location by recycling molecules from the prevacuolar compartment; contains a PX domain and sequence similarity to human Snx3p	Anc_7.030	1-to-1		439	263.626	773.153	546.837	426.227	259.954		-1.81148	-2.46554	-1.84344	-2.13851	-2.04015		-0.735728	-0.499642	-0.713365	-0.617685	-0.649578
		CAGL0I06512g	BEM2	0	YER155C	BEM2	Rho GTPase activating protein (RhoGAP); involved in the control of cytoskeleton organization and cellular morphogenesis; required for bud emergence; potential GAP for Rho4p	Anc_8.207	1-to-1		297	233.563	537.034	284.09	636.028	427.184		-0.779235	-3.6133	-1.7882	-2.19627	-2.06025		-0.346649	-0.918667	-0.574231	-0.632658	-0.613182
		CAGL0B04389g	CHS3	0		CHS3-B		Anc_3.223	2-to-1		998	602.409	1613.64	1306.94	1999.48	1247.67		-2.26129	-2.16082	-3.15051	-2.21105	-2.52421		-0.728298	-0.304127	-0.680393	-0.516212	-0.570939
		CAGL0F01265g	YAP7	0	YOL028C	YAP7	Putative basic leucine zipper (bZIP) transcription factor; YAP7 has a paralog, YAP5, that arose from the whole genome duplication	Anc_7.115	2-to-2		559	331.845	910.221	624.232	622.398	453.113		-1.99115	-2.88169	-1.43283	-2.43642	-2.10189		-0.752339	-0.544135	-0.457967	-0.648237	-0.584814
		CAGL0M07315g		0	YPL057C	SUR1	Mannosylinositol phosphorylceramide (MIPC) synthase catalytic subunit; forms a complex with regulatory subunit Csg2p; function in sphingolipid biosynthesis is overlapping with that of Csh1p; SUR1 has a paralog, CSH1, that arose from the whole genome duplication	Anc_8.514	2-to-2		558	342.251	1613.16	1148.27	365.962	275.844		-1.87221	-3.39842	-1.02291	-2.63531	-2.09785		-0.705209	-0.490424	-0.407843	-0.597817	-0.534492
		CAGL0E02849g		0	YBL011W	SCT1	Glycerol 3-phosphate/dihydroxyacetone phosphate sn-1 acyltransferase; dual substrate-specific acyltransferase of the glycerolipid biosynthesis pathway; prefers 16-carbon fatty acids; similar to Gpt2p; gene is constitutively transcribed	Anc_4.096	1-to-1		376	289.064	1192.44	865.947	816.008	495.832		-0.917954	-2.80018	-2.43335	-1.85907	-2.05049		-0.379346	-0.46157	-0.718734	-0.420458	-0.519883
		CAGL0E04422g		0	YHR012W	VPS29	Subunit of the membrane-associated retromer complex; endosomal protein; essential for endosome-to-Golgi retrograde transport; forms a subcomplex with Vps35p and Vps26p that selects cargo proteins for endosome-to-Golgi retrieval	Anc_5.599	1-to-1		843	723.815	1161.21	727.198	817.007	555.451		-0.679177	-3.93728	-1.91791	-2.30823	-2.17812		-0.219911	-0.675206	-0.556691	-0.447558	-0.483936
		CAGL0A04257g		0	YBL054W	TOD6	PAC motif binding protein involved in rRNA and ribosome biogenesis; subunit of the RPD3L histone deacetylase complex; Myb-like HTH transcription factor; hypophosphorylated by rapamycin treatment in a Sch9p-dependent manner; TOD6 has a paralog, DOT6, that arose from the whole genome duplication	Anc_7.372	2-to-2		686	550.377	1608.09	1052.1	507.059	355.871		-0.922684	-4.17107	-1.45828	-2.54688	-2.18401		-0.317788	-0.612081	-0.510798	-0.464935	-0.480222
		CAGL0K02915g		0	YHR002W	LEU5	Mitochondrial carrier protein; involved in the accumulation of CoA in the mitochondrial matrix; homolog of human Graves disease protein; does not encode an isozyme of Leu4p, as first hypothesized	Anc_2.526	1-to-1		388	329.533	1043.26	725.084	619.336	415.492		-0.583993	-2.96921	-1.77369	-1.7766	-1.77563		-0.235636	-0.524873	-0.575903	-0.380254	-0.44547
		CAGL0J04312g		0.005	YBL017C	PEP1	Type I transmembrane sorting receptor for multiple vacuolar hydrolases; cycles between the late-Golgi and prevacuolar endosome-like compartments	Anc_8.163	1-to-1		408	368.845	781.453	642.24	3529.16	2383.56		-0.369694	-1.44731	-3.08761	-0.908503	-1.63487		-0.145554	-0.283046	-0.566206	-0.2143	-0.331602
		CAGL0I07909g		0	YOL081W	IRA2	GTPase-activating protein; negatively regulates RAS by converting it from the GTP- to the GDP-bound inactive form, required for reducing cAMP levels under nutrient limiting conditions; similar to human neurofibromin; IRA2 has a paralog, IRA1, that arose from the whole genome duplication	Anc_3.124	2-to-2		13503	11629.6	11055.6	8891.12	45991.2	38120.1		-1.03263	-4.81193	-2.16245	-2.92228	-2.669		-0.215478	-0.314344	-0.270807	-0.264911	-0.266876
		CAGL0A01628g	MIG1	0	YGL035C	MIG1	Transcription factor involved in glucose repression; sequence specific DNA binding protein containing two Cys2His2 zinc finger motifs; regulated by the SNF1 kinase and the GLC7 phosphatase; regulates filamentous growth along with Mig2p in response to glucose depletion	Anc_4.080	1-to-1		10622	7581.56	10547.4	7364.31	13946.7	10410.3		-2.26475	-7.64121	-2.98749	-4.95298	-4.29782		-0.486489	-0.518265	-0.42192	-0.502377	-0.475558
		CAGL0E02827g		0	YBL010C	LAA2	Clathrin adaptor (adaptin) accessory protein; physically interacts with and is involved in localization of clathrin adaptor protein complex-1 (AP-1)	Anc_4.099	1-to-1		137	115.625	271.038	287.317	1608.64	407.353		-0.42074	0.274215	-7.85882	-0.0732626	-2.66845		-0.244717	0.0841531	-1.98149	-0.0802819	-0.714018
		CAGL0D02926g		0	YLR015W	BRE2	Subunit of COMPASS (Set1C) complex; COMPASS methylates Lys4 of histone H3 and functions in silencing at telomeres; has a C-terminal Sdc1 Dpy-30 Interaction (SDI) domain that mediates binding to Sdc1p; similar to trithorax-group protein ASH2L	Anc_5.236	1-to-1		394	271.72	772.471	332.796	768.308	534.72		-1.29762	-5.51098	-1.76571	-3.4043	-2.8581		-0.536076	-1.21484	-0.522901	-0.87546	-0.75794
		CAGL0I08107g		0	YOL070C	NBA1	Protein of unknown function; localizes to the bud neck and cytoplasm; interacts with Nap1p; may interact with ribosomes, based on co-purification experiments; potential Cdc28p substrate	Anc_3.148	1-to-1		968	613.971	2006.85	1322.39	4079.17	2580.41		-2.0335	-4.53084	-3.70664	-3.28217	-3.42366		-0.656836	-0.601788	-0.660672	-0.629312	-0.639765
		CAGL0F02453g		0	YJL201W	ECM25	Non-essential protein of unknown function; promoter contains a consensus binding sequence for factor Abf1p	Anc_1.133	1-to-1		322	167.657	739.035	401.283	581.764	334.982		-2.05995	-4.05647	-2.33241	-3.05821	-2.81628		-0.941549	-0.881021	-0.796353	-0.911285	-0.872974
		CAGL0F02365g		0.055	YFR008W	FAR7	Protein involved in recovery from pheromone-induced cell cycle arrest; acts in a Far1p-independent pathway; interacts with Far3p, Far8p, Far9p, Far10p, and Far11p; protein abundance increases in response to DNA replication stress	Anc_8.105	1-to-1		690	615.127	1365.14	944.459	2434.34	1332.24		-0.488158	-3.39809	-4.20687	-1.94312	-2.6977		-0.165711	-0.531487	-0.869675	-0.348599	-0.522291
		CAGL0G01232g		0.005	YGL203C	KEX1	Cell death protease essential for hypochlorite-induced apoptosis; involved in the processing of killer toxin and alpha factor precursor; cleaves Lys and Arg residues from the C-terminus of peptides and proteins	Anc_3.512	1-to-1		270	240.501	287.925	150.661	242.995	118.34		-0.370385	-2.70228	-1.98656	-1.53633	-1.68641		-0.166917	-0.934385	-1.03799	-0.550651	-0.713096
		CAGL0I03916g		0.005	YDL137W	ARF2	ADP-ribosylation factor; GTPase of the Ras superfamily involved in regulation of coated formation vesicles in intracellular trafficking within the Golgi; ARF2 has a paralog, ARF1, that arose from the whole genome duplication	Anc_7.307	2-to-2		51	6.93753	112.193	50.9269	38.4466	21.5149		-2.62844	-2.00223	-0.610497	-2.31533	-1.74705		-2.878	-1.13949	-0.83752	-2.00875	-1.61834
		CAGL0L03498g		0	YJL094C	KHA1	Putative K+/H+ antiporter; has a probable role in intracellular cation homeostasis; localized to Golgi vesicles and detected in highly purified mitochondria in high-throughput studies	Anc_1.272	1-to-1		153	122.563	599.872	357.149	175.542	119.503		-0.568859	-3.16793	-0.959968	-1.86839	-1.56559		-0.320008	-0.748131	-0.554767	-0.53407	-0.540969
		CAGL0I07051g		0	YGL215W	CLG1	Cyclin-like protein that interacts with Pho85p; has sequence similarity to G1 cyclins PCL1 and PCL2	Anc_3.527	1-to-1		305	315.657	1271.33	875.293	382.842	349.113		0.11728	-3.3302	-0.353786	-1.60646	-1.1889		0.0495506	-0.538506	-0.133058	-0.244478	-0.207338
		CAGL0G00418g		0.94	YGR274C	TAF1	TFIID subunit, involved in RNA pol II transcription initiation; possesses in vitro histone acetyltransferase activity but its role in vivo appears to be minor; involved in promoter binding and G1/S progression; relocalizes to the cytosol in response to hypoxia	Anc_5.025	1-to-1		177	86.7191	101.296	48.4796	357.149	187.469		-1.79928	-1.7884	-2.16407	-1.79384	-1.91725		-1.02933	-1.06313	-0.929875	-1.04623	-1.00744
		CAGL0I06072g		0	YJL154C	VPS35	Endosomal subunit of membrane-associated retromer complex; required for retrograde transport; receptor that recognizes retrieval signals on cargo proteins, forms subcomplex with Vps26p and Vps29p that selects cargo proteins for retrieval; interacts with Ypt7p	Anc_1.193	1-to-1		352	226.626	405.904	250.405	460.672	299.76		-1.46965	-2.45807	-1.67607	-1.96386	-1.86793		-0.635263	-0.696877	-0.619931	-0.66607	-0.650691
		CAGL0E05302g		0.915	YOR329C	SCD5	Protein required for normal actin organization and endocytosis; targeting subunit for protein phosphatase type 1; undergoes Crm1p-dependent nuclear-cytoplasmic shuttling; multicopy suppressor of clathrin deficiency	Anc_7.066	1-to-1		187	76.3128	62.1376	47.1451	122.718	33.1606		-2.25891	-0.570132	-2.34235	-1.41452	-1.7238		-1.29304	-0.398357	-1.8878	-0.845699	-1.19307
		CAGL0C01199g	UPC2A	0.085	YLR228C	ECM22	Sterol regulatory element binding protein; regulates transcription of sterol biosynthetic genes; contains Zn[2]-Cys[6] binuclear cluster; relocates from intracellular membranes to perinuclear foci on sterol depletion; ECM22 has a paralog, UPC2, that arose from the whole genome duplication	Anc_8.423	2-to-2		72	31.2189	420.43	238.062	94.2723	67.0773		-1.43062	-2.89892	-0.620621	-2.16477	-1.65005		-1.20558	-0.820528	-0.49101	-1.01305	-0.839039
		CAGL0M07568g		0.015	YMR022W	UBC7	Ubiquitin conjugating enzyme; involved in the ER-associated protein degradation pathway; requires Cue1p for recruitment to the ER membrane; proposed to be involved in chromatin assembly	Anc_2.569	1-to-1		105	52.0315	252.54	121.534	131.719	89.235		-1.43859	-2.81924	-0.838349	-2.12891	-1.69873		-1.01293	-1.05516	-0.561787	-1.03405	-0.876626
		CAGL0H08547g		0	YPR051W	MAK3	Catalytic subunit of the NatC type N-terminal acetyltransferase; involved in subcellular targeting of select N-terminally acetylated substrates to the Golgi apparatus (Arl3p and Grh1p) and the inner nuclear membrane (Trm1p); required for replication of dsRNA virus	Anc_3.331	1-to-1		243	296.001	380.984	210.154	491.368	347.241		0.643241	-2.87626	-1.41261	-1.11651	-1.21521		0.284646	-0.858288	-0.500868	-0.286821	-0.35817
		CAGL0B04147g		0	YPR111W	DBF20	Ser/Thr kinase involved in late nuclear division; one of the mitotic exit network (MEN) proteins; necessary for the execution of cytokinesis; also plays a role in regulating the stability of SWI5 and CLB2 mRNAs; DBF20 has a paralog, DBF2, that arose from the whole genome duplication	Anc_3.430	2-to-2		260	101.75	472.237	371.38	293.821	195.694		-2.6622	-1.38123	-1.29841	-2.02171	-1.78061		-1.35348	-0.346615	-0.586342	-0.850046	-0.762145
		CAGL0B04323g		0.045	YBR026C	ETR1	2-enoyl thioester reductase; member of the medium chain dehydrogenase/reductase family; localized to in mitochondria, where it has a probable role in fatty acid synthesis	Anc_3.228	1-to-1		450	559.627	1005.73	724.973	540.568	360.362		0.863287	-2.64503	-1.70096	-0.890871	-1.1609		0.314541	-0.472247	-0.585029	-0.078853	-0.247578
		CAGL0M09108g		0.02	YJR091C	JSN1	Member of the Puf family of RNA-binding proteins; interacts with mRNAs encoding membrane-associated proteins; involved in localizing the Arp2/3 complex to mitochondria; overexpression causes increased sensitivity to benomyl; JSN1 has a paralog, PUF2, that arose from the whole genome duplication	Anc_7.462	2-to-2		79	65.9065	253.699	140.553	1145.15	769.473		-0.359006	-2.33685	-2.23418	-1.34793	-1.64335		-0.261432	-0.852001	-0.573594	-0.556716	-0.562342
		CAGL0F03223g		0	YDR436W	PPZ2	Serine/threonine protein phosphatase Z, isoform of Ppz1p; involved in regulation of potassium transport, which affects osmotic stability, cell cycle progression, and halotolerance; PPZ2 has a paralog, PPZ1, that arose from the whole genome duplication	Anc_5.548	2-to-2		97	65.9065	207.965	83.7299	88.0839	63.646		-0.804037	-3.09601	-0.573306	-1.95003	-1.49112		-0.557564	-1.31252	-0.46881	-0.935044	-0.779633
		CAGL0H03707g		0.045	YNL007C	SIS1	Type II HSP40 co-chaperone that interacts with the HSP70 protein Ssa1p; shuttles between the cytosol and nucleus to mediate delivery of misfolded proteins into the nucleus for degradation; not functionally redundant with Ydj1p due to substrate specificity; protein abundance increases in response to DNA replication stress; polyQ aggregates sequester Sis1p and interfere with clearance of misfolded …	Anc_1.398	1-to-1		10	19.6563	200.231	77.6117	8.81457	3.38412		0.645906	-3.14726	-0.392893	-1.25068	-0.964748		0.974994	-1.36732	-1.38111	-0.196162	-0.591145
		CAGL0B04807g		0.005	YCL011C	GBP2	Poly(A+) RNA-binding protein; involved in the export of mRNAs from the nucleus to the cytoplasm; similar to Npl3p; also binds single-stranded telomeric repeat sequence in vitro; relocalizes to the cytosol in response to hypoxia; GBP2 has a paralog, HRB1, that arose from the whole genome duplication	Anc_1.408	2-to-2		498	346.876	857.822	616.549	881.148	652.219		-1.35923	-2.47661	-1.55949	-1.91792	-1.79844		-0.521724	-0.476464	-0.434027	-0.499094	-0.477405
		CAGL0C02959g		0.035	YOR270C	VPH1	Subunit a of vacuolar-ATPase V0 domain; one of two isoforms (Vph1p and Stv1p); Vph1p is located in V-ATPase complexes of the vacuole while Stv1p is located in V-ATPase complexes of the Golgi and endosomes; relative distribution to the vacuolar membrane decreases upon DNA replication stress	Anc_8.718	1-to-1		42	53.1877	236.837	108.859	206.863	121.924		0.390097	-2.88052	-1.39322	-1.24521	-1.29455		0.340703	-1.12144	-0.762697	-0.390369	-0.514479
		CAGL0J02486g		0	YIL030C	SSM4	Ubiquitin-protein ligase involved in ER-associated protein degradation; located in the ER/nuclear envelope; ssm4 mutation suppresses mRNA instability caused by an rna14 mutation	Anc_7.198	1-to-1		1023	888.003	2519.57	1967.98	910.22	795.27		-0.661867	-3.05487	-0.727838	-1.85837	-1.48152		-0.204169	-0.356462	-0.194771	-0.280315	-0.251801
		CAGL0G01562g		0.35	YNL038W	GPI15	Protein involved in the synthesis of GlcNAc-PI; GlcNAc-PI is the first intermediate in the synthesis of glycosylphosphatidylinositol (GPI) anchors; homologous to the human PIG-H protein; GlcNAc-PI stands for N-acetylglucosaminyl phosphatidylinositol	Anc_2.281	1-to-1		535	408.158	751.612	486.694	687.727	652.796		-1.05069	-3.0019	-0.256752	-2.0263	-1.43645		-0.390412	-0.626974	-0.0752037	-0.508693	-0.364197
		CAGL0K00407g		0.09	YKL207W	EMC3	Member of conserved ER transmembrane complex; required for efficient folding of proteins in the ER; required for respiratory growth; null mutant displays induction of the unfolded protein response; homologous to worm Y62E10A.10/EMC-3, fly CG6750, human TMEM111	Anc_1.524	1-to-1		42	20.8126	115.885	36.4694	54.4506	22.2804		-0.960494	-2.83039	-1.0814	-1.89544	-1.62409		-1.01293	-1.66794	-1.28917	-1.34044	-1.32335
		CAGL0G01452g		0	YNL044W	YIP3	Protein localized to COPII vesicles; proposed to be involved in ER to Golgi transport; interacts with members of the Rab GTPase family and Yip1p; also interacts with Rtn1p	Anc_2.269	1-to-1		315	253.22	782.038	548.172	569.762	378.909		-0.724313	-2.53875	-1.74854	-1.63153	-1.67053		-0.314962	-0.512611	-0.588508	-0.413786	-0.472027
		CAGL0I07953g		0.07	YOL078W	AVO1	Component of a membrane-bound complex containing the Tor2p kinase; contains Tor2p kinase and other proteins; may have a role in regulation of cell growth	Anc_3.126	1-to-1		253	121.407	325.467	232.396	302.636	173.706		-2.10959	-1.58271	-1.75099	-1.84615	-1.81443		-1.05929	-0.485925	-0.800938	-0.772607	-0.782051
		CAGL0I03696g	LDB17	0.03	YDL146W	LDB17	Protein involved in the regulation of endocytosis; transiently recruited to actin cortical patches in a SLA1-dependent manner after late coat component assembly; GFP-fusion protein localizes to the periphery, cytoplasm, bud, and bud neck	Anc_7.324	1-to-1		67	48.5627	103.021	29.9124	76.0807	31.7522		-0.578836	-2.82354	-1.2793	-1.70119	-1.56056		-0.464313	-1.78413	-1.26067	-1.12422	-1.1697
		CAGL0G06358g		0.045	YAL030W	SNC1	Vesicle membrane receptor protein (v-SNARE); involved in the fusion between Golgi-derived secretory vesicles with the plasma membrane; proposed to be involved in endocytosis; member of the synaptobrevin/VAMP family of R-type v-SNARE proteins; SNC1 has a paralog, SNC2, that arose from the whole genome duplication	Anc_7.067	2-to-2		1	6.93753	18.2363	4.22506	36.8213	1.35176		0.946607	-1.32706	-2.67541	-0.190227	-1.01862		2.79442	-2.10977	-4.76763	0.342325	-1.36099
		CAGL0B01969g		0	YDR125C	ECM18	Protein of unknown function; ECM18 has a paralog, ICT1, that arose from the whole genome duplication	Anc_8.284	2-to-2		311	239.345	875.563	678.142	673.412	417.524		-0.859741	-1.9636	-2.17013	-1.41167	-1.66449		-0.377825	-0.368623	-0.68963	-0.373224	-0.478693
		CAGL0J07546g	KEX2	0.005	YNL238W	KEX2	Subtilisin-like protease (proprotein convertase); a calcium-dependent serine protease involved in the activation of proproteins of the secretory pathway	Anc_2.006	1-to-1		139	80.9378	182.058	178.685	207.174	65.5179		-1.27059	-0.0707841	-2.76171	-0.670685	-1.36769		-0.780199	-0.0269768	-1.66089	-0.403588	-0.822687
		CAGL0I06600g		0.035	YER151C	UBP3	Ubiquitin-specific protease involved in transport and osmotic response; interacts with Bre5p to co-regulate anterograde and retrograde transport between the ER and Golgi; involved in transcription elongation in response to osmostress through phosphorylation at Ser695 by Hog1p; inhibitor of gene silencing; cleaves ubiquitin fusions but not polyubiquitin; also has mRNA binding activity; protein abu…	Anc_8.202	1-to-1		52	21.9688	53.2896	9.78458	10.4399	1.35176		-1.27064	-2.63497	-0.821945	-1.9528	-1.57585		-1.24305	-2.44527	-2.9492	-1.84416	-2.21251
		CAGL0G06138g		0	YHR135C	YCK1	Palmitoylated plasma membrane-bound casein kinase I isoform; shares redundant functions with Yck2p in morphogenesis, proper septin assembly, endocytic trafficking, and glucose sensing; stabilized by Sod1p binding in the presence of glucose and oxygen, causing glucose repression of respiratory metabolism; YCK1 has a paralog, YCK2, that arose from the whole genome duplication	Anc_2.105	2-to-2		71	115.625	305.416	157.781	77.3938	66.8413		1.07276	-2.83131	-0.251638	-0.879275	-0.670063		0.703568	-0.95285	-0.211478	-0.124641	-0.153587
		CAGL0B04785g		0	YCL010C	SGF29	Component of the HAT/Core module of the SAGA, SLIK, and ADA complexes; HAT/Core module also contains Gcn5p, Ngg1p, and Ada2p; binds methylated histone H3K4; involved in transcriptional regulation through SAGA and TBP recruitment to target promoters and H3 acetylation	Anc_1.409	1-to-1		162	138.751	245.157	118.976	560.447	429.746		-0.410664	-2.74963	-1.15865	-1.58015	-1.43965		-0.2235	-1.04304	-0.383092	-0.633269	-0.549877
		CAGL0M12320g		0.06	YAL053W	FLC2	Putative FAD transporter; required for uptake of FAD into endoplasmic reticulum; involved in cell wall maintenance; FLC2 has a paralog, YOR365C, that arose from the whole genome duplication	Anc_7.016	1-to-2		36	9.25004	148.8	77.9442	66.7661	18.329		-1.5935	-1.93783	-1.65838	-1.76566	-1.7299		-1.96047	-0.932863	-1.86499	-1.44666	-1.58611
		CAGL0E03157g	CYS4	0	YGR155W	CYS4	Cystathionine beta-synthase; catalyzes synthesis of cystathionine from serine and homocysteine, the first committed step in cysteine biosynthesis; responsible for hydrogen sulfide generation; advances passage through START by promoting cell growth which requires catalytic activity, and reducing critical cell size independent of catalytic activity; mutations in human ortholog cause homocystinuria	Anc_4.069	1-to-1		617	371.158	668.381	574.307	816.759	548.304		-2.00009	-1.04958	-1.97665	-1.52483	-1.67544		-0.733238	-0.218848	-0.574934	-0.476043	-0.509007
		CAGL0A02211g	HXT6/7	0.36	YDR342C	HXT7	High-affinity glucose transporter; member of the major facilitator superfamily, nearly identical to Hxt6p, expressed at high basal levels relative to other HXTs, expression repressed by high glucose levels; HXT7 has a paralog, HXT4, that arose from the whole genome duplication	Anc_5.394	2-to-2		197	220.845	739.716	479.121	346.27	336.097		0.341357	-2.9776	-0.110887	-1.31812	-0.915709		0.164836	-0.626582	-0.0430169	-0.230873	-0.168254
		CAGL0I04312g		0	YGL167C	PMR1	High affinity Ca2+/Mn2+ P-type ATPase; required for Ca2+ and Mn2+ transport into Golgi; involved in Ca2+ dependent protein sorting and processing; mutations in human homolog ATP2C1 cause acantholytic skin condition Hailey-Hailey disease	Anc_8.112	2-to-1		145	46.2502	218.754	153.224	75.7054	45.9693		-2.53863	-1.3686	-0.780604	-1.95362	-1.56261		-1.64852	-0.513667	-0.719726	-1.08109	-0.960638
		CAGL0L12364g		0.805	YPL028W	ERG10	Acetyl-CoA C-acetyltransferase (acetoacetyl-CoA thiolase); cytosolic enzyme that transfers an acetyl group from one acetyl-CoA molecule to another, forming acetoacetyl-CoA; involved in the first step in mevalonate biosynthesis	Anc_8.479	1-to-1		1	1.15625	3.64727	2.77976	41.7604	1.35176		0.0354462	-0.12764	-2.98164	-0.0460971	-1.02461		0.209459	-0.391854	-4.94922	-0.0911973	-1.71054
		CAGL0G05918g		0	YHR142W	CHS7	Protein of unknown function; may be involved in chitin biosynthesis by regulation of Chs3p export from the ER; relocalizes from bud neck to ER upon DNA replication stress	Anc_2.094	1-to-1		205	130.657	578.332	388.95	267.001	181.354		-1.24374	-2.43587	-1.18546	-1.8398	-1.62169		-0.649842	-0.572314	-0.558039	-0.611078	-0.593398
		CAGL0F08657g	PEX23	0.03	YGR004W	PEX31	Peroxisomal integral membrane protein; involved in negative regulation of peroxisome size; partially functionally redundant with Pex30p and Pex32p; probably acts at a step downstream of steps mediated by Pex28p and Pex29p; PEX31 has a paralog, PEX30, that arose from the whole genome duplication	Anc_4.140	2-to-2		110	47.4064	119.227	56.7081	41.6351	9.45288		-1.72636	-1.95783	-1.4219	-1.84209	-1.70203		-1.21435	-1.07209	-2.13897	-1.14322	-1.47514
		CAGL0J07260g		0.915	YOR370C	MRS6	Rab escort protein; forms a complex with the Ras-like small GTPase Ypt1p that is required for the prenylation of Ypt1p by protein geranylgeranyltransferase type II (Bet2p-Bet4p); sequence similarity to mammalian choroideraemia gene; relative distribution to the nucleus increases upon DNA replication stress	Anc_7.010	1-to-1		51	5.78127	112.085	90.8455	71.9552	47.8978		-2.84179	-0.595209	-0.631553	-1.7185	-1.35618		-3.14104	-0.30311	-0.587139	-1.72207	-1.34376
		CAGL0M07590g		0	YMR021C	MAC1	Copper-sensing transcription factor; involved in regulation of genes required for high affinity copper transport	Anc_2.568	1-to-1		71	97.1254	231.968	132.205	169.29	311.566		0.660402	-2.13845	1.93251	-0.739026	0.151485		0.452029	-0.811151	0.880046	-0.179561	0.173641
		CAGL0G00286g	GAS1	0		GAS1-B		Anc_5.013	2-to-1		1099	957.379	1943.43	1514.3	1854.19	1672.41		-0.656357	-2.7555	-0.706447	-1.70593	-1.37277		-0.19903	-0.35995	-0.148862	-0.27949	-0.235947
		CAGL0G00308g	SCW4	0	YGR279C	SCW4	Cell wall protein with similarity to glucanases; scw4 scw10 double mutants exhibit defects in mating; SCW4 has a paralog, SCW10, that arose from the whole genome duplication	Anc_5.015	2-to-2		402	401.22	1008.89	817.166	1046.44	680.001		-0.00718678	-1.74582	-2.33422	-0.876503	-1.36241		-0.00280092	-0.304064	-0.621879	-0.153432	-0.309581
		CAGL0G06380g		0	YOR355W	GDS1	Protein of unknown function; required for growth on glycerol as a carbon source; the authentic, non-tagged protein is detected in highly purified mitochondria in high-throughput studies	Anc_7.034	1-to-1		78	38.1564	258.918	155.787	414.286	271.07		-1.28884	-2.06151	-1.58055	-1.67517	-1.64363		-1.03155	-0.732927	-0.611961	-0.882238	-0.792146
		CAGL0K03905g		0	YMR133W	REC114	Protein involved in early stages of meiotic recombination; possibly involved in the coordination of recombination and meiotic division; mutations lead to premature initiation of the first meiotic division	Anc_2.399	1-to-1		162	94.8129	257.302	202.258	223.617	89.8307		-1.3372	-1.02785	-2.34694	-1.18252	-1.57066		-0.772839	-0.347266	-1.31575	-0.560053	-0.811952
		CAGL0C03872g	TIR3	0	YIL011W	TIR3	Cell wall mannoprotein; member of Srp1p/Tip1p family of serine-alanine-rich proteins; expressed under anaerobic conditions and required for anaerobic growth; TIR3 has a paralog, TIR2, that arose from the whole genome duplication	Anc_7.123b	2-to-2		63	108.688	300.108	185.584	3230.21	3899.96		1.15941	-2.10934	1.54926	-0.474963	0.199779		0.786768	-0.69341	0.27183	0.0466787	0.121729
		CAGL0H01529g	CPR5	0.025	YDR304C	CPR5	Peptidyl-prolyl cis-trans isomerase (cyclophilin) of the ER; catalyzes the cis-trans isomerization of peptide bonds N-terminal to proline residues; transcriptionally induced in response to unfolded proteins in the ER; CPR5 has a paralog, CPR2, that arose from the whole genome duplication	Anc_5.323	1-to-2		18	11.5625	131.741	46.9235	17.1918	6.06876		-0.422356	-2.74119	-0.62935	-1.58177	-1.2643		-0.638538	-1.48932	-1.50225	-1.06393	-1.21004
		CAGL0A04345g		0.195	YBL058W	SHP1	UBX (ubiquitin regulatory X) domain-containing protein; regulates Glc7p phosphatase activity and interacts with Cdc48p; interacts with ubiquitylated proteins in vivo and is required for degradation of a ubiquitylated model substrate	Anc_7.377	1-to-1		124	45.0939	83.9318	38.3625	18.3167	6.08764		-2.1371	-1.71273	-0.685047	-1.92492	-1.51163		-1.45934	-1.12952	-1.58921	-1.29443	-1.39269
		CAGL0L12452g		0.025	YPL032C	SVL3	Protein of unknown function; mutant phenotype suggests a potential role in vacuolar function; green fluorescent protein (GFP)-fusion protein localizes to the cell periphery, cytoplasm, bud, and bud neck; relocalizes from bud neck to cytoplasm upon DNA replication stress; SVL3 has a paralog, PAM1, that arose from the whole genome duplication	Anc_8.484	2-to-2		329	174.594	674.39	522.604	1153.34	983.503		-2.01901	-1.73321	-0.929971	-1.87611	-1.56073		-0.91408	-0.367864	-0.229814	-0.640972	-0.503919
		CAGL0E04268g		0.01	YML037C		Putative protein of unknown function; has some characteristics of a transcriptional activator; may be a target of Dbf2p-Mob1p kinase; GFP-fusion protein co-localizes with clathrin-coated vesicles; YML037C is not an essential gene	Anc_5.582	1-to-1		106	48.5627	178.634	87.5071	49.3866	49.41		-1.58884	-2.31894	0.000662097	-1.95389	-1.30237		-1.12614	-1.02953	0.000684929	-1.07784	-0.718331
		CAGL0J03366g	GET2	0.01	YER083C	GET2	Subunit of the GET complex; involved in insertion of proteins into the ER membrane; required for the retrieval of HDEL proteins from the Golgi to the ER in an ERD2 dependent fashion and for meiotic nuclear division	Anc_7.277	1-to-1		33	11.5625	119.533	44.2545	37.5088	36.4975		-1.22085	-2.5241	-0.0324061	-1.87248	-1.25912		-1.51301	-1.43351	-0.0394314	-1.47326	-0.995315
		CAGL0B00440g		0.185				Anc_1.011	1-to-0		33	25.4376	53.3342	16.4569	2188.21	1646.91		-0.344319	-1.92636	-1.99353	-1.13534	-1.4214		-0.375504	-1.69637	-0.409994	-1.03594	-0.827289
		CAGL0H08173g		0				0	1-to-0		598	556.158	3249.39	2885.86	2796.61	2083.51		-0.2982	-1.67289	-2.20578	-0.985546	-1.39229		-0.10465	-0.171169	-0.424659	-0.137909	-0.233492
		CAGL0G07337g		0.02	YDR456W	NHX1	Na+/H+ and K+/H+ exchanger; required for intracellular sequestration of Na+ and K+; located in the vacuole and late endosome compartments; required for osmotolerance to acute hypertonic shock and for vacuolar fusion; ortholog of human NHE9, which is linked to autism	Anc_5.573	1-to-1		56	47.4064	100.596	57.0405	68.8915	10.124		-0.285436	-1.41335	-2.35945	-0.849392	-1.35274		-0.240344	-0.818513	-2.76654	-0.529428	-1.27513
		CAGL0M11462g		0	YLR099C	ICT1	Lysophosphatidic acid acyltransferase; responsible for enhanced phospholipid synthesis during organic solvent stress; null displays increased sensitivity to Calcofluor white; highly expressed during organic solvent stress; ICT1 has a paralog, ECM18, that arose from the whole genome duplication	Anc_8.284	2-to-2		835	803.597	1626.89	1727.57	1382.14	2048.91		-0.172726	0.654405	2.67353	0.24084	1.05174		-0.0553043	0.0866301	0.567949	0.0156629	0.199758
		CAGL0H09702g		0	YER007W	PAC2	Microtubule effector required for tubulin heterodimer formation; binds alpha-tubulin, required for normal microtubule function, null mutant exhibits cold-sensitive microtubules and sensitivity to benomyl	Anc_7.151	1-to-1		142	204.657	185.444	85.1752	134.97	135.006		1.02124	-2.54964	0.000635459	-0.764204	-0.509257		0.527317	-1.12248	0.000384114	-0.297582	-0.19826
		CAGL0G07249g		0	YML027W	YOX1	Homeobox transcriptional repressor; binds to Mcm1p and to early cell cycle boxes (ECBs) in the promoters of cell cycle-regulated genes expressed in M/G1 phase; expression is cell cycle-regulated; potential Cdc28p substrate; relocalizes from nucleus to cytoplasm upon DNA replication stress; YOX1 has a paralog, YHP1, that arose from the whole genome duplication	Anc_5.567	1-to-2		150	72.844	258.829	304.776	163.79	65.6783		-1.7059	0.771746	-2.00636	-0.467077	-0.98017		-1.04208	0.235751	-1.31836	-0.403164	-0.708228
		CAGL0C04213g		0.045	YBR005W	RCR1	Protein of the ER membrane involved in cell wall chitin deposition; may function in the endosomal-vacuolar trafficking pathway, helping determine whether plasma membrane proteins are degraded or routed to the plasma membrane; RCR1 has a paralog, RCR2, that arose from the whole genome duplication	Anc_3.200	2-to-2		71	26.5939	117.305	53.0371	42.0102	21.5904		-1.64015	-2.05718	-0.72404	-1.84867	-1.47379		-1.41673	-1.14519	-0.96035	-1.28096	-1.17409
		CAGL0K01221g	PEX8	0	YGR077C	PEX8	Intraperoxisomal organizer of the peroxisomal import machinery; organizes the formation of the importomer complex, bridging the docking complex with the RING finger complex; tightly associated with the lumenal face of the peroxisomal membrane; essential for peroxisome biogenesis; binds PTS1-signal receptor Pex5p, and PTS2-signal receptor Pex7p	Anc_3.136	1-to-1		277	160.719	461.988	313.564	698.354	652.248		-1.65306	-2.13906	-0.337394	-1.89606	-1.3765		-0.785342	-0.559098	-0.0985385	-0.67222	-0.480993
		CAGL0H03223g		0.04	YGL084C	GUP1	Plasma membrane protein involved in remodeling GPI anchors; member of the MBOAT family of putative membrane-bound O-acyltransferases; proposed to be involved in glycerol transport; GUP1 has a paralog, GUP2, that arose from the whole genome duplication	Anc_6.190	1-to-2		15	1.15625	4.76119	2.77976	51.5749	7.44884		-1.80767	-0.275129	-2.01657	-1.0414	-1.36646		-3.69743	-0.77636	-2.79158	-2.2369	-2.42179
		CAGL0F08965g		0.005	YHR039C	MSC7	Protein of unknown function; green fluorescent protein (GFP)-fusion protein localizes to the endoplasmic reticulum; msc7 mutants are defective in directing meiotic recombination events to homologous chromatids	Anc_5.305	1-to-1		135	82.0941	431.893	319.225	352.148	205.23		-1.16265	-1.64277	-1.83226	-1.40271	-1.54589		-0.71761	-0.436102	-0.778938	-0.576856	-0.644217
		CAGL0F05159g		0	YDR485C	VPS72	Htz1p-binding component of the SWR1 complex; exchanges histone variant H2AZ (Htz1p) for chromatin-bound histone H2A; may function as a lock that prevents removal of H2AZ from nucleosomes; required for vacuolar protein sorting	Anc_3.100	1-to-1		39	27.7501	138.38	52.5938	33.5704	27.0824		-0.478817	-2.65738	-0.227338	-1.5681	-1.12118		-0.490981	-1.39567	-0.309835	-0.943325	-0.732162
		CAGL0E03608g		0.01	YHL023C	NPR3	Subunit of SEA (Seh1-associated), Npr2/3, and Iml1p complexes; Npr2/3 complex mediates downregulation of TORC1 activity upon amino acid limitation; SEA complex is a coatomer-related complex that associates dynamically with the vacuole; Iml1p complex (Iml1p-Npr2p-Npr3p) is required for non-nitrogen-starvation (NNS)-induced autophagy; required for Npr2p phosphorylation and Iml1p-Npr2p interaction; …	Anc_4.034	1-to-1		355	462.502	604.41	499.688	496.994	286.224		0.984474	-1.24461	-2.18012	-0.130068	-0.813419		0.38164	-0.274501	-0.796085	0.0535694	-0.229649
		CAGL0A04631g		0.02	YBL081W		Non-essential protein of unknown function; null mutation results in a decrease in plasma membrane electron transport	Anc_7.404	1-to-1		47	15.0313	200.931	123.201	80.3942	33.7374		-1.55053	-1.75509	-1.31174	-1.65281	-1.53912		-1.64469	-0.70569	-1.25275	-1.17519	-1.20104
		CAGL0C04499g		0	YDL006W	PTC1	Type 2C protein phosphatase (PP2C); dephosphorylates Hog1p, inactivating osmosensing MAPK cascade; involved in Fus3p activation during pheromone response; deletion affects precursor tRNA splicing, mitochondrial inheritance, and sporulation	Anc_3.215	1-to-1		21	1.15625	229.498	206.146	70.5168	122.982		-2.3981	-0.446248	1.11706	-1.42217	-0.575762		-4.18286	-0.154818	0.802406	-2.16884	-1.17842
		CAGL0M08712g		0	YDR264C	AKR1	Palmitoyl transferase involved in protein palmitoylation; acts as a negative regulator of pheromone response pathway; required for endocytosis of pheromone receptors; involved in cell shape control; contains ankyrin repeats; AKR1 has a paralog, AKR2, that arose from the whole genome duplication	Anc_5.626	1-to-2		268	126.032	334.136	276.416	4643.42	4041.01		-2.20768	-0.931517	-1.1929	-1.5696	-1.44403		-1.08845	-0.273598	-0.200474	-0.681022	-0.520839
		CAGL0K12166g		0.185	YBR102C	EXO84	Exocyst subunit with dual roles in exocytosis and spliceosome assembly; subunit of the the exocyst complex which mediates polarized targeting and tethering of post-Golgi secretory vesicles to active sites of exocytosis at the plasma membrane (PM) prior to SNARE-mediated fusion; required for exocyst assembly and targeting the complex to specific sites on the bud tip PM; associates the U1 snRNP; ro…	Anc_3.343	1-to-1		17	9.25004	33.5258	4.11423	28.5693	10.7858		-0.547685	-2.4935	-0.802804	-1.52059	-1.28133		-0.878004	-3.02658	-1.40534	-1.95229	-1.76997
		CAGL0B00660g		0.035	YCL045C	EMC1	Member of conserved endoplasmic reticulum membrane complex; involved in efficient folding of proteins in the ER; null mutant displays induction of the unfolded protein response; interacts with Gal80p; homologous to worm H17B01.4/EMC-1, fly CG2943, and human KIAA0090	Anc_1.029	1-to-1		40	16.1876	67.1596	23.4617	71.0172	26.3829		-1.17499	-1.97195	-1.37004	-1.57347	-1.50566		-1.30511	-1.51728	-1.42857	-1.4112	-1.41699
		CAGL0H06193g		0.005	YAL019W	FUN30	Snf2p family member with ATP-dependent chromatin remodeling activity; has a role in silencing at the mating type locus, telomeres and centromeres; enriched at centromeres and is required for correct chromatin structure around centromeres, as well as at the boundary element of the silent HMR; recruited to DNA double-strand breaks (DSBs) where it promotes 5' strand resection of DSBs; potential Cdc2…	Anc_7.080	1-to-1		244	228.938	383.212	427.866	1679.21	2412.01		-0.198735	0.621728	2.58716	0.211496	1.00338		-0.0919218	0.159016	0.522453	0.0335472	0.196516
		CAGL0E04092g	SIT1	0	YHL040C	ARN1	ARN family transporter for siderophore-iron chelates; responsible for uptake of iron bound to ferrirubin, ferrirhodin, and related siderophores; protein increases in abundance and relocalizes to the vacuole upon DNA replication stress	0	1-to-1		314	188.469	896.854	683.152	878.335	871.687		-1.62539	-2.10812	-0.0413469	-1.86675	-1.25828		-0.736434	-0.392667	-0.0109616	-0.56455	-0.380021
		CAGL0M08492g	PIR3	0	YKL164C	PIR1	O-glycosylated protein required for cell wall stability; attached to the cell wall via beta-1,3-glucan; mediates mitochondrial translocation of Apn1p; expression regulated by the cell integrity pathway and by Swi5p during the cell cycle; PIR1 has a paralog, YJL160C, that arose from the whole genome duplication	Anc_1.187	2-to-2		356	307.564	701.187	517.812	512.185	714.381		-0.5102	-2.07858	1.583	-1.29439	-0.335262		-0.210992	-0.437373	0.48003	-0.324182	-0.0561117
		CAGL0G00814g	CHS5	0	YLR330W	CHS5	Component of the exomer complex; exomer also contains Csh6p, Bch1p, Bch2p, and Bud7p and is involved in export of selected proteins, such as chitin synthase Chs3p, from the Golgi to the plasma membrane	Anc_4.156	1-to-1		260	180.376	561.928	377.6	479.553	470.97		-1.11269	-2.40716	-0.0774745	-1.75992	-1.19911		-0.527507	-0.573528	-0.0260545	-0.550517	-0.375696
		CAGL0B02453g		0.04	YML121W	GTR1	Cytoplasmic GTPase; forms a heterodimer with Gtr2p to stimulate TORC1 in response to amino acids; component of GSE complex, which is required for sorting of Gap1p; involved in phosphate transport and telomeric silencing; similar to human RagA and RagB	Anc_8.855	1-to-1		26	3.46876	38.9426	35.8044	7.37673	46.6027		-1.91916	-0.14262	1.82488	-1.03089	-0.0789674		-2.90602	-0.121212	2.65936	-1.51362	-0.122623
		CAGL0L05082g		0.04	YKL077W		Putative protein of unknown function; green fluorescent protein (GFP)-fusion protein localizes to the vacuole	Anc_2.624	1-to-1		84	60.1252	237.08	121.308	70.0796	52.6242		-0.660964	-2.52823	-0.450299	-1.5946	-1.21316		-0.482419	-0.966702	-0.413268	-0.72456	-0.620796
		CAGL0F03421g		0	YMR273C	ZDS1	Protein with a role in regulating Swe1p-dependent polarized growth; involved in maintaining Cdc55p in the cytoplasm where it promotes mitotic entry; involved in mitotic exit through Cdc14p regulation; interacts with silencing proteins at telomeres; has a role in Bcy1p localization; implicated in mRNA nuclear export; ZDS1 has a paralog, ZDS2, that arose from the whole genome duplication	Anc_8.831	2-to-2		418	279.814	456.05	418.534	1795.56	1290.69		-1.42261	-0.502176	-2.17157	-0.962392	-1.36545		-0.579037	-0.123846	-0.476284	-0.351441	-0.393056
		CAGL0J11726g		0.93	YMR005W	TAF4	TFIID subunit (48 kDa); involved in RNA polymerase II transcription initiation; potential Cdc28p substrate	Anc_6.040	1-to-1		73	23.1251	71.157	30.2449	50.5124	30.3627		-1.90714	-1.69983	-0.634555	-1.80349	-1.41384		-1.65844	-1.23431	-0.734338	-1.44638	-1.20903
		CAGL0F04829g		0.01	YPR154W	PIN3	Negative regulator of actin nucleation-promoting factor activity; interacts with Las17p, a homolog of human Wiskott-Aldrich Syndrome protein (WASP), via an N-terminal SH3 domain, and along with LSB1 cooperatively inhibits the nucleation of actin filaments; induces the appearance of the [PIN+] prion when overproduced; PIN3 has a paralog, LSB1, that arose from the whole genome duplication	Anc_3.501	1-to-2		34	10.4063	249.657	155.556	137.533	78.5153		-1.37595	-1.89772	-1.19284	-1.63684	-1.48884		-1.70808	-0.682514	-0.808736	-1.1953	-1.06644
		CAGL0C02783g		0	YHL022C	SPO11	Meiosis-specific protein that initiates meiotic recombination; initiates meiotic recombination by catalyzing the formation of double-strand breaks in DNA via a transesterification reaction; required for homologous chromosome pairing and synaptonemal complex formation	Anc_7.109	1-to-1		168	176.907	590.413	411.848	415.787	290.713		0.144071	-2.24955	-1.35142	-1.05274	-1.1523		0.0745293	-0.519613	-0.516249	-0.222542	-0.320444
		CAGL0C02079g		0.005	YFR043C	IRC6	Putative protein of unknown function; null mutant displays increased levels of spontaneous Rad52p foci	Anc_3.550	1-to-1		149	92.5004	152.969	84.949	191.984	106.014		-1.162	-1.80616	-1.48994	-1.48408	-1.48603		-0.687782	-0.848571	-0.856732	-0.768176	-0.797695
		CAGL0K03927g		0.925	YMR134W	ERG29	Protein of unknown function involved in ergosterol biosynthesis; conditional mutants produce less ergosterol, display impaired oxygen consumption, respiratory growth, mitochondrial iron utilization, and are more sensitive to oxidative stress; mutant bm-8 has a growth defect on iron-limited medium that is complemented by overexpression of Yfh1p; protein localizes to the cytoplasm, ER and nuclear e…	Anc_2.397	1-to-1		1	1.15625	45.1232	7.11565	1.43785	1.35176		0.0354462	-2.60391	-0.0102893	-1.28423	-0.859585		0.209459	-2.6648	-0.0890735	-1.22767	-0.848139
		CAGL0L12826g		0.01	YPL051W	ARL3	ARF-like small GTPase of the RAS superfamily; required for recruitment of Arl1p, a GTPase that regulates membrane traffic, to the Golgi apparatus; NatC-catalyzed N-terminal acetylation regulates Golgi membrane association mediated by interaction with membrane receptor, Sys1p; similar to ADP-ribosylation factor and orthologous to mammalian ARFRP1	Anc_8.502	1-to-1		52	64.7502	156.203	65.8277	27.4442	22.3748		0.396159	-2.56226	-0.193029	-1.08305	-0.786377		0.316374	-1.24665	-0.294627	-0.46514	-0.408302
		CAGL0I04125g		0.005	YGL226C-A	OST5	Zeta subunit of the oligosaccharyltransferase complex of the ER lumen; complex catalyzes asparagine-linked glycosylation of newly synthesized proteins	Anc_3.543	1-to-1		36	42.7814	224.629	142.327	65.9536	14.1604		0.261907	-1.7422	-1.90779	-0.740149	-1.12936		0.248987	-0.658339	-2.21958	-0.204676	-0.876312
		CAGL0C01309g		0	YIL112W	HOS4	Subunit of the Set3 complex; complex is a meiotic-specific repressor of sporulation specific genes that contains deacetylase activity; potential Cdc28p substrate	Anc_2.257	1-to-1		710	474.064	980.022	898.098	657.908	438.792		-1.6722	-0.732545	-1.84275	-1.20237	-1.41583		-0.582736	-0.125941	-0.584348	-0.354339	-0.431008
		CAGL0D06622g		0	YLL021W	SPA2	Component of the polarisome; functions in actin cytoskeletal organization during polarized growth; acts as a scaffold for Mkk1p and Mpk1p cell wall integrity signaling components; potential Cdc28p substrate; coding sequence contains length polymorphisms in different strains; SPA2 has a paralog, SPH1, that arose from the whole genome duplication	Anc_4.039	2-to-2		275	175.751	624.919	454.777	754.869	647.795		-1.37349	-2.05689	-0.766687	-1.71519	-1.39902		-0.645901	-0.458509	-0.220689	-0.552205	-0.4417
		CAGL0J06138g		0.005	YNL165W		Putative protein of unknown function; YNL165W is not an essential gene	Anc_2.089	1-to-1		204	76.3128	275.888	252.067	75.5804	66.038		-2.53816	-0.412961	-0.229407	-1.47556	-1.06018		-1.41857	-0.130275	-0.194716	-0.774424	-0.581188
		CAGL0L03179g		0.035	YKR035W-A	DID2	Class E protein of the vacuolar protein-sorting (Vps) pathway; binds Vps4p and directs it to dissociate ESCRT-III complexes; forms a functional and physical complex with Ist1p; human ortholog may be altered in breast tumors	Anc_1.249	1-to-1		30	13.8751	128.247	53.7112	14.1283	4.0364		-0.891021	-2.33264	-0.653316	-1.61183	-1.29233		-1.11247	-1.25563	-1.80744	-1.18405	-1.39185
		CAGL0I02552g	STB5	0	YHR178W	STB5	Transcription factor; involved in regulating multidrug resistance and oxidative stress response; forms a heterodimer with Pdr1p; contains a Zn(II)2Cys6 zinc finger domain that interacts with a pleiotropic drug resistance element in vitro	Anc_5.059	1-to-1		239	95.9691	383.913	420.187	215.49	213.957		-2.51751	0.50715	-0.0214335	-1.00518	-0.677264		-1.31637	0.130255	-0.0102993	-0.593057	-0.398804
		CAGL0E00693g		0.11	YDR176W	NGG1	Subunit of chromatin modifying histone acetyltransferase complexes; member of the ADA complex, the SAGA complex, and the SLIK complex; transcriptional regulator involved in glucose repression of Gal4p-regulated genes	Anc_8.374	1-to-1		93	25.4376	93.4542	130.533	195.297	184.624		-2.35651	0.995257	-0.159037	-0.680624	-0.506762		-1.87027	0.482089	-0.0810835	-0.69409	-0.489754
		CAGL0M10890g		0	YNR032W	PPG1	Putative serine/threonine protein phosphatase; putative phosphatase of the type 2A-like phosphatase family, required for glycogen accumulation; interacts with Tap42p, which binds to and regulates other protein phosphatases	Anc_6.342	1-to-1		74	21.9688	139.889	119.862	103.962	44.0124		-2.01335	-0.495953	-1.49612	-1.25465	-1.33514		-1.75207	-0.222902	-1.24007	-0.987485	-1.07168
		CAGL0B04191g		0	YPR114W		Putative protein of unknown function	Anc_3.437	1-to-1		333	339.939	590.018	390.173	1214.85	1220.66		0.0722665	-2.55563	0.0290876	-1.24168	-0.818092		0.0297529	-0.596645	0.00687896	-0.283446	-0.186671
		CAGL0I09240g		0	YBR261C	TAE1	AdoMet-dependent proline methyltransferase; catalyzes the dimethylation of ribosomal proteins Rpl12 and Rps25 at N-terminal proline residues; has a role in protein synthesis; fusion protein localizes to the cytoplasm	Anc_1.341	1-to-1		133	55.5002	262.26	217.819	332.892	215.61		-1.9303	-0.810183	-1.46313	-1.37024	-1.4012		-1.26086	-0.26787	-0.626629	-0.764365	-0.718453
		CAGL0K02453g		0	YPR018W	RLF2	Largest subunit (p90) of the Chromatin Assembly Complex (CAF-1); chromatin assembly by CAF-1 is important for multiple processes including silencing at telomeres, mating type loci, and rDNA; maintenance of kinetochore structure; deactivation of the DNA damage checkpoint after DNA repair; and chromatin dynamics during transcription	Anc_8.121	1-to-1		117	150.313	202.898	169.118	480.679	785.693		0.635129	-0.700044	2.36725	-0.0324575	0.767445		0.361462	-0.262728	0.708894	0.0493669	0.269209
		CAGL0J08998g		1	YDL195W	SEC31	Component of the Sec13p-Sec31p complex of the COPII vesicle coat; COPII coat is required for vesicle formation in ER to Golgi transport; mutant has increased aneuploidy tolerance	Anc_7.310	1-to-1		1	1.15625	2.38059	2.77976	74.3301	10.1524		0.0354462	0.0648785	-2.5436	0.0501623	-0.814424		0.209459	0.22364	-2.87213	0.216549	-0.813011
		CAGL0I03102g		0.05	YEL022W	GEA2	Guanine nucleotide exchange factor for ADP ribosylation factors (ARFs); involved in vesicular transport between the Golgi and ER, Golgi organization, and actin cytoskeleton organization; GEA2 has a paralog, GEA1, that arose from the whole genome duplication	Anc_1.455	2-to-2		13	3.46876	69.19	20.4603	61.9522	39.1538		-0.940969	-2.2718	-0.648213	-1.60638	-1.28699		-1.90602	-1.75773	-0.662003	-1.83188	-1.44192
		CAGL0M00352g		0.005	YJR138W	IML1	GTPase-activating protein (GAP), subunit of SEA and Iml1p complexes; SEA (Seh1-associated) complex is a coatomer-related complex that associates dynamically with the vacuole; Iml1p complex (Iml1p-Npr2p-Npr3p) is required for non-nitrogen-starvation (NNS)-induced autophagy; localized to either pre-autophagosomal structures (PAS) or non-PAS structures during NNS-induced autophagy;	Anc_4.373	1-to-1		346	430.127	443.077	349.922	1071.38	744.092		0.797281	-1.31694	-2.01014	-0.259832	-0.843269		0.31399	-0.340525	-0.525921	-0.0132676	-0.184152
		CAGL0D01430g		0.01	YPR068C	HOS1	Class I histone deacetylase (HDAC) family member; deacetylates Smc3p on lysine residues at anaphase onset; has sequence similarity to Hda1p, Rpd3p, Hos2p, and Hos3p; interacts with the Tup1p-Ssn6p corepressor complex	Anc_3.362	1-to-1		210	93.6566	390.857	330.907	114.84	172.373		-2.1482	-0.887504	1.00019	-1.51785	-0.678506		-1.16494	-0.240215	0.585907	-0.702576	-0.273081
		CAGL0H06831g		0				Anc_1.049	2-to-1		215	206.97	310.833	178.579	189.608	232.985		-0.114123	-2.4415	0.613777	-1.27781	-0.647282		-0.0549181	-0.79958	0.29722	-0.427249	-0.185759
		CAGL0H07953g		0.005	YGL231C	EMC4	Member of conserved ER transmembrane complex; required for efficient folding of proteins in the ER; null mutant displays induction of the unfolded protein response; homologous to worm ZK616.6/EMC-4, fly CG11137, human TMM85	Anc_3.552	1-to-1		40	21.9688	55.6068	27.7976	260.939	128.417		-0.814664	-1.24555	-2.03035	-1.03011	-1.36352		-0.864542	-1.0003	-1.02287	-0.93242	-0.962572
		CAGL0L05962g		0.005	YGL178W	MPT5	mRNA-binding protein of the PUF family; binds to the 3' UTR of specific mRNAs, including those involved in mating type switching, cell wall integrity, chronological lifespan, chromatin modification, and spindle pole body architecture; recruits the CCR4-NOT deadenylase complex to mRNAs along with Dhh1p and Dcp1p to promote deadenylation, decapping, and decay; also interacts with the Caf20p transla…	Anc_8.136	1-to-1		140	119.094	409.201	282.538	454.233	304.44		-0.405086	-1.93384	-1.55918	-1.16946	-1.29937		-0.233324	-0.534365	-0.577278	-0.383844	-0.448322
		CAGL0B04367g		0	YBR024W	SCO2	Protein anchored to mitochondrial inner membrane; may have a redundant function with Sco1p in delivery of copper to cytochrome c oxidase; interacts with Cox2p; SCO2 has a paralog, SCO1, that arose from the whole genome duplication	Anc_3.225	2-to-2		237	342.251	484.941	352.249	412.725	544.704		1.22695	-1.83111	1.19388	-0.302078	0.196575		0.530169	-0.461211	0.40029	0.034479	0.156416
		CAGL0E02497g		0	YOL003C	PFA4	Palmitoyltransferase with autoacylation activity; required for palmitoylation of amino acid permeases containing a C-terminal Phe-Trp-Cys site; required for modification of Chs3p; member of the DHHC family of putative palmitoyltransferases	Anc_6.028	1-to-1		3271	3622.55	5676.71	5205.85	7617.09	6239.38		0.609582	-1.53361	-1.87198	-0.462016	-0.932004		0.147272	-0.124923	-0.287836	0.0111745	-0.0884957
		CAGL0L13112g	RGR1	0.94	YLR071C	RGR1	Subunit of the RNA polymerase II mediator complex; associates with core polymerase subunits to form the RNA polymerase II holoenzyme; required for glucose repression, HO repression, RME1 repression and sporulation	Anc_8.015	1-to-1		1	1.15625	9.21688	15.4549	33.1958	1.35176		0.0354462	0.492693	-2.4443	0.26407	-0.63872		0.209459	0.745717	-4.61809	0.477588	-1.22097
		CAGL0B01353g	SPT20	0.49	YOL148C	SPT20	Subunit of the SAGA transcriptional regulatory complex; involved in maintaining the integrity of the complex; mutant displays reduced transcription elongation in the G-less-based run-on (GLRO) assay	Anc_3.002	1-to-1		94	34.6876	89.9596	108.748	2.00048	22.961		-1.878	0.531622	1.53815	-0.673189	0.0639243		-1.43824	0.273636	3.52077	-0.582302	0.785389
		CAGL0G00396g		0.005	YGR275W	RTT102	Component of both the SWI/SNF and RSC chromatin remodeling complexes; suggested role in chromosome maintenance; possible weak regulator of Ty1 transposition; protein abundance increases in response to DNA replication stress	Anc_5.024	1-to-1		220	124.875	453.93	335.46	459.111	368.35		-1.5793	-1.68373	-0.891079	-1.63151	-1.3847		-0.817013	-0.436328	-0.317766	-0.626671	-0.523702
		CAGL0F08569g		0.645	YLR321C	SFH1	Component of the RSC chromatin remodeling complex; essential gene required for cell cycle progression and maintenance of proper ploidy; phosphorylated in the G1 phase of the cell cycle; Snf5p paralog	Anc_4.131	2-to-1		49	112.157	163.192	102.851	142.659	93.2431		1.71507	-1.49985	-0.947118	0.107611	-0.243966		1.19466	-0.66601	-0.613503	0.264326	-0.0282834
		CAGL0D05786g		0	YLL002W	RTT109	Histone acetyltransferase; critical for cell survival in the presence of DNA damage during S phase; prevents hyper-amplification of rDNA; acetylates H3-K56 and H3-K9; involved in non-homologous end joining and in regulation of Ty1 transposition; interacts physically with Vps75p	Anc_5.217	1-to-1		1230	1216.38	1908.7	1560.45	1983.92	1703.26		-0.0550835	-2.22805	-1.05795	-1.14157	-1.1137		-0.0160647	-0.290628	-0.220056	-0.153346	-0.175583
		CAGL0D06160g		0	YGL043W	DST1	General transcription elongation factor TFIIS; enables RNA polymerase II to read through blocks to elongation by stimulating cleavage of nascent transcripts stalled at transcription arrest sites; maintains RNAPII elongation activity on ribosomal protein genes during conditions of transcriptional stress	Anc_4.067	1-to-1		68	17.3438	93.3461	64.4932	78.269	50.7051		-2.14956	-0.921715	-0.701292	-1.53564	-1.25752		-1.97111	-0.533443	-0.626309	-1.25228	-1.04362
		CAGL0G07667g		0	YKR013W	PRY2	Sterol binding protein involved in the export of acetylated sterols; secreted glycoprotein and member of the CAP protein superfamily (cysteine-rich secretory proteins (CRISP), antigen 5, and pathogenesis related 1 proteins); sterol export function is redundant with that of PRY1; may be involved in detoxification of hydrophobic compounds; PRY2 has a paralog, PRY1, that arose from the whole genome …	Anc_1.291	2-to-2		228	126.032	739.385	594.098	317.264	396.529		-1.66909	-1.56497	0.846076	-1.61703	-0.795994		-0.855247	-0.315625	0.321744	-0.585436	-0.283043
		CAGL0J05764g		0.06	YNL147W	LSM7	Lsm (Like Sm) protein; part of heteroheptameric complexes (Lsm2p-7p and either Lsm1p or 8p): cytoplasmic Lsm1p complex involved in mRNA decay; nuclear Lsm8p complex part of U6 snRNP and possibly involved in processing tRNA, snoRNA, and rRNA; protein abundance increases and forms cytoplasmic foci in response to DNA replication stress	Anc_2.119	1-to-1		21	1.15625	8.10296	4.11423	1.43785	1.35176		-2.3981	-0.446768	-0.0102893	-1.42243	-0.951718		-4.18286	-0.977826	-0.0890735	-2.58034	-1.74992
		CAGL0G03179g	ASK10	0.01	YGR097W	ASK10	Component of RNA polymerase II holoenzyme; phosphorylated in response to oxidative stress; has a role in destruction of Ssn8p; proposed to function in activation of the glycerol channel Fps1p; ASK10 has a paralog, RGC1, that arose from the whole genome duplication	Anc_3.438	2-to-2		186	85.5628	266.958	248.95	110.026	51.3857		-1.98031	-0.315768	-1.38865	-1.14804	-1.22824		-1.12025	-0.100754	-1.09841	-0.6105	-0.773137
		CAGL0K10208g		0.03	YDR075W	PPH3	Catalytic subunit of protein phosphatase PP4 complex; active complex is composed of Pph3p and Psy2p, with Psy4p apparently providing additional substrate specificity in some cases; regulates recovery from the DNA damage checkpoint and also the gene conversion- and single-strand annealing-mediated pathways of meiotic double-strand break repair; involved in activation of Gln3p to alleviate nitrogen…	Anc_8.199	1-to-1		12	50.8752	99.2212	56.2647	38.9467	31.0338		1.97696	-1.40331	-0.260865	0.286824	0.104261		2.08393	-0.818418	-0.327657	0.632755	0.312618
		CAGL0J06468g		0	YML100W	TSL1	Large subunit of trehalose 6-phosphate synthase/phosphatase complex; Tps1p-Tps2p complex converts uridine-5'-diphosphoglucose and glucose 6-phosphate to trehalose; mutant has aneuploidy tolerance; protein abundance increases in response to DNA replication stress; TSL1 has a paralog, TPS3, that arose from the whole genome duplication	Anc_8.813	2-to-2		358	363.064	693.301	485.798	235.744	206.866		0.0502984	-2.4004	-0.398032	-1.17505	-0.916046		0.0202639	-0.513124	-0.188523	-0.24643	-0.227128
		CAGL0E02167g		0.005	YOL111C	MDY2	Protein involved in inserting tail-anchored proteins into ER membranes; forms a complex with Get4p; required for efficient mating; involved in shmoo formation and nuclear migration in the pre-zygote; associates with ribosomes	Anc_3.065	1-to-1		358	313.345	465.896	302.994	235.869	260.511		-0.466501	-2.3649	0.319544	-1.4157	-0.837285		-0.192208	-0.620719	0.143361	-0.406463	-0.223189
		CAGL0H06809g		0.645	YKR020W	VPS51	Component of the GARP (Golgi-associated retrograde protein) complex; this complex is required for the recycling of proteins from endosomes to the late Golgi; links the (VFT/GARP) complex to the SNARE Tlg1p; other members of the GARP complex are Vps51p-Vps52p-Vps53p-Vps54p,	Anc_1.283	1-to-1		25	2.31251	11.7502	2.77976	2.31307	3.36524		-2.18477	-1.04086	0.0966561	-1.61282	-1.04299		-3.4344	-2.07965	0.540901	-2.75703	-1.65772
		CAGL0K10978g		0.02	YDR234W	LYS4	Homoaconitase; catalyzes the conversion of homocitrate to homoisocitrate, which is a step in the lysine biosynthesis pathway	Anc_8.455	1-to-1		82	157.251	342.742	269.526	184.544	287.122		1.58127	-1.18203	1.38764	0.199619	0.595625		0.93937	-0.346699	0.637697	0.296336	0.410123
		CAGL0K03641g		0	YNL008C	ASI3	Putative integral membrane E3 ubiquitin ligase; acts with Asi1p and Asi2p to ensure the fidelity of SPS-sensor signalling by maintaining the dormant repressed state of gene expression in the absence of inducing signals; ASI3 has a paralog, ASI1, that arose from the whole genome duplication	Anc_2.419	2-to-2		1350	970.097	2077.19	1783.17	808.944	854.105		-1.61579	-1.76855	0.290191	-1.69217	-1.03138		-0.476758	-0.220188	0.0783735	-0.348473	-0.206191
		CAGL0K06831g		0.005	YBR221C	PDB1	E1 beta subunit of the pyruvate dehydrogenase (PDH) complex; PDH is an evolutionarily conserved multi-protein complex found in mitochondria	Anc_6.119	1-to-1		48	27.7501	122.982	51.8135	12.753	12.8087		-0.816887	-2.26983	0.00278634	-1.54336	-1.02798		-0.790541	-1.24705	0.00628856	-1.0188	-0.677102
		CAGL0B03619g		0	YEL060C	PRB1	Vacuolar proteinase B (yscB); serine protease of the subtilisin family; involved in protein degradation in the vacuole and required for full protein degradation during sporulation; activity inhibited by Pbi2p; protein abundance increases in response to DNA replication stress; PRB1 has a paralog, YSP3, that arose from the whole genome duplication	Anc_6.014	2-to-2		286	328.376	1520.07	1471.05	503.433	812.502		0.47025	-0.33955	2.34083	0.0653501	0.823844		0.199335	-0.0472858	0.690571	0.0760245	0.280873
		CAGL0K04543g		0.025	YGR063C	SPT4	Component of the universally conserved Spt4/5 complex (DSIF complex); the complex has multiple roles in concert with RNA polymerases I and II, including regulation of transcription elongation, RNA processing, quality control, and transcription-coupled DNA repair; Spt4p also localizes to kinetochores and heterochromatin and affects chromosome dynamics and silencing; required for transcription thro…	Anc_4.210	1-to-1		22	60.1252	72.1816	31.801	12.5655	31.1188		1.55465	-1.64976	0.79426	-0.0475526	0.233052		1.45047	-1.18256	1.30832	0.133955	0.525409
		CAGL0A00539g		0	YGL005C	COG7	Component of the conserved oligomeric Golgi complex; a cytosolic tethering complex (Cog1p through Cog8p) that functions in protein trafficking to mediate fusion of transport vesicles to Golgi compartments	Anc_4.118	1-to-1		176	69.3753	165.069	151.114	329.705	393.239		-2.28322	-0.313026	0.672305	-1.29812	-0.641314		-1.34308	-0.127439	0.254232	-0.73526	-0.40543
		CAGL0B04587g		0	YNL108C		Putative protein of unknown function; similar to prokaryotic phosphotransfer enzymes; null mutant shows alterations in glucose metabolism; GFP-fusion protein localizes to the cytoplasm and nucleus; YNL108C has a paralog, TFC7, that arose from the whole genome duplication	Anc_2.169	2-to-2		1060	913.441	1895.26	1558.58	2110.44	1893.56		-0.701228	-2.15897	-0.770038	-1.4301	-1.21008		-0.214681	-0.282164	-0.156445	-0.248422	-0.217763
		CAGL0C03421g		0	YNR051C	BRE5	Ubiquitin protease cofactor; forms deubiquitination complex with Ubp3p that coregulates anterograde and retrograde transport between the endoplasmic reticulum and Golgi compartments; null is sensitive to brefeldin A	Anc_6.378	1-to-1		242	218.532	318.281	201.149	218.679	145.196		-0.315268	-2.08181	-1.13462	-1.19854	-1.17723		-0.147162	-0.662032	-0.590808	-0.404597	-0.466667
		CAGL0G09020g		0	YPL203W	TPK2	cAMP-dependent protein kinase catalytic subunit; promotes vegetative growth in response to nutrients via the Ras-cAMP signaling pathway; partially redundant with Tpk1p and Tpk3p; localizes to P-bodies during stationary phase; relocalizes to the cytosol in response to hypoxia	Anc_6.214	1-to-1		316	164.188	141.614	193.143	60.5768	45.9598		-2.05285	1.13161	-0.401581	-0.460618	-0.440939		-0.944575	0.447706	-0.398391	-0.248434	-0.29842
		CAGL0C01551g		0.01	YPL177C	CUP9	Homeodomain-containing transcriptional repressor; regulates expression of PTR2, which encodes a major peptide transporter; imported peptides activate ubiquitin-dependent proteolysis, resulting in degradation of Cup9p and de-repression of PTR2 transcription; CUP9 has a paralog, TOS8, that arose from the whole genome duplication; protein abundance increases in response to DNA replication stress	Anc_6.170	2-to-2		164	61.2815	184.815	192.03	95.8984	79.1204		-2.33485	0.14817	-0.366261	-1.09334	-0.850979		-1.42017	0.0552518	-0.277456	-0.68246	-0.547459
		CAGL0H08888g		0	YGL139W	FLC3	Putative FAD transporter, similar to Flc1p and Flc2p; localized to the ER; FLC3 has a paralog, FLC1, that arose from the whole genome duplication	Anc_6.241	2-to-2		441	238.188	678.514	601.214	714.671	777.356		-2.16482	-0.848599	0.431384	-1.50671	-0.860677		-0.888675	-0.174501	0.121298	-0.531588	-0.31396
		CAGL0M06149g		0.005	YBR172C	SMY2	Protein of unknown function involved in COPII vesicle formation; interacts with the Sec23p/Sec24p subcomplex; overexpression suppresses the temperature sensitivity of a myo2 mutant; similar to S. pombe Mpd2; SMY2 has a paralog, SYH1, that arose from the whole genome duplication	Anc_8.587	2-to-2		274	282.126	274.621	191.134	196.484	335.218		0.0962777	-1.55787	1.77377	-0.730798	0.10406		0.0421642	-0.522859	0.770685	-0.240347	0.0966633
		CAGL0G06688g	MET4	0.035	YNL103W	MET4	Leucine-zipper transcriptional activator; responsible for regulation of sulfur amino acid pathway; requires different combinations of auxiliary factors Cbf1p, Met28p, Met31p and Met32p; feedforward loop exists in the regulation of genes controlled by Met4p and Met32p; can be ubiquitinated by ubiquitin ligase SCF-Met30p, is either degraded or maintained in an inactive state; regulates degradation …	Anc_2.174	1-to-1		40	6.93753	56.8735	54.15	25.6936	60.0448		-2.09049	-0.102149	1.09358	-1.09632	-0.366355		-2.52751	-0.0707953	1.22463	-1.29915	-0.457891
		CAGL0G02541g		0	YKR096W	ESL2	Protein of unknown function; interacts with Pex14p; may interact with ribosomes, based on co-purification experiments; green fluorescent protein (GFP)-fusion protein localizes to the nucleus and cytoplasm; predicted to contain a PINc domain; ESL2 has a paralog, ESL1, that arose from the whole genome duplication	Anc_5.706	2-to-2		383	289.064	747.093	554.627	1282.74	1201.9		-0.985618	-2.10685	-0.399723	-1.54623	-1.16406		-0.405957	-0.42977	-0.0939124	-0.417864	-0.30988
		CAGL0H04785g		0.005	YML013W	UBX2	Bridging factor involved in ER-associated protein degradation (ERAD); bridges the cytosolic Cdc48p-Npl1p-Ufd1p ATPase complex and the membrane associated Ssm4p and Hrd1p ubiquitin ligase complexes; contains a UBX (ubiquitin regulatory X) domain and a ubiquitin-associated (UBA) domain; redistributes from the ER to lipid droplets during the diauxic shift and stationary phase; required for the maint…	Anc_5.543	1-to-1		39	16.1876	29.3309	6.89399	31.5699	7.45827		-1.13254	-1.68701	-1.18336	-1.40978	-1.3343		-1.26859	-2.08901	-2.08164	-1.6788	-1.81308
		CAGL0J07392g	URE2	0.06	YNL229C	URE2	Nitrogen catabolite repression transcriptional regulator; acts by inhibition of GLN3 transcription in good nitrogen source; has glutathione peroxidase activity and can mutate to acquire GST activity; altered form creates [URE3] prion	Anc_2.014	1-to-1		61	13.8751	24.9199	40.699	8.06447	13.5365		-2.19588	0.77839	0.299535	-0.708743	-0.37265		-2.13632	0.707696	0.747201	-0.71431	-0.22714
		CAGL0F05335g		0.91	YDR208W	MSS4	Phosphatidylinositol-4-phosphate 5-kinase; involved in actin cytoskeleton organization and cell morphogenesis; multicopy suppressor of stt4 mutation	Anc_8.418	1-to-1		18	34.6876	40.9283	8.33929	48.1991	37.8587		0.826738	-2.17542	-0.311751	-0.674343	-0.553479		0.946425	-2.2951	-0.348382	-0.67434	-0.565687
		CAGL0H07095g		0.02	YDR320C	SWA2	Auxilin-like protein involved in vesicular transport; clathrin-binding protein required for uncoating of clathrin-coated vesicles	Anc_5.352	1-to-1		17	2.31251	10.3308	2.77976	19.6922	1.35176		-1.54006	-0.898047	-1.52533	-1.21905	-1.32114		-2.878	-1.89392	-3.86471	-2.38596	-2.87888
		CAGL0E02739g		0	YOR007C	SGT2	Glutamine-rich cytoplasmic cochaperone; serves as a scaffold bringing together Get4, Get5p, and other TRC complex members that are required to mediate posttranslational insertion of tail-anchored proteins into the ER membrane; interacts with the prion domain of Sup35p; amyloid sensor; plays a role in targeting chaperones to prion aggregates; has similarity to human cochaperone SGT; forms cytoplas…	Anc_6.021	1-to-1		557	482.158	976.07	746.976	1980.97	1788.36		-0.576049	-2.15709	-0.714004	-1.36657	-1.14905		-0.208171	-0.385923	-0.147573	-0.297047	-0.247222
		CAGL0K01199g		0	YOL073C		Subunit of the DSC ubiquitin ligase complex; ortholog of fission yeast dsc2	Anc_3.135	1-to-1		152	122.563	388.756	302.44	334.331	190.485		-0.551278	-1.31034	-1.85668	-0.930809	-1.23943		-0.310548	-0.362216	-0.811602	-0.336382	-0.494789
		CAGL0J03740g		0.015	YOR242C	SSP2	Sporulation specific protein that localizes to the spore wall; required for sporulation at a point after meiosis II and during spore wall formation; SSP2 expression is induced midway in meiosis	Anc_8.670	1-to-1		172	136.438	151.181	71.4935	106.901	90.6528		-0.619825	-2.2238	-0.334755	-1.42181	-1.05946		-0.334163	-1.08039	-0.23785	-0.707277	-0.550801
		CAGL0M07986g		0.465	YJR034W	PET191	Protein required for assembly of cytochrome c oxidase; exists as an oligomer; described as both an integral mitochondrial inner membrane protein facing the intermembrane space (IMS) and as a soluble IMS protein; contains a twin Cx9C motif; imported into the IMS via the MIA import machinery	Anc_1.458	1-to-1		73	79.7816	33.4811	5.4487	21.7552	7.40164		0.179942	-2.19626	-0.745009	-1.00816	-0.920442		0.128159	-2.61936	-1.55544	-1.2456	-1.34888
		CAGL0K00781g		0	YGR210C		Putative protein of unknown function; green fluorescent protein (GFP)-fusion protein localizes to the cytoplasm	Anc_5.121	1-to-1		393	248.595	580.273	675.27	291.944	415.812		-1.58065	1.05415	1.33674	-0.26325	0.270079		-0.660734	0.218733	0.510239	-0.221001	0.022746
		CAGL0C02431g		0	YER032W	FIR1	Protein involved in 3' mRNA processing; interacts with Ref2p; potential Cdc28p substrate	Anc_3.522	1-to-1		449	278.657	557.849	505.026	749.243	559.932		-1.71313	-0.639018	-1.42145	-1.17607	-1.25787		-0.688223	-0.143518	-0.420182	-0.41587	-0.417308
		CAGL0A03905g	HMX1	0	YLR205C	HMX1	ER localized heme oxygenase; involved in heme degradation during iron starvation and in the oxidative stress response; expression is regulated by AFT1 and oxidative stress; relocates to the perinuclear region in the presence of oxidants	Anc_7.344	1-to-1		171	65.9065	324.416	325.237	186.795	174.264		-2.30653	0.012786	-0.191658	-1.14687	-0.828468		-1.3755	0.003643	-0.10018	-0.68593	-0.49068
		CAGL0G03421g	FLO8	0	YER109C	FLO8	0	Anc_7.406	1-to-1		348	312.189	834.933	630.119	470.3	571.624		-0.378227	-2.10427	0.869369	-1.24125	-0.537708		-0.156669	-0.406035	0.281488	-0.281352	-0.0937387
		CAGL0L01639g		0.015	YJL197W	UBP12	Ubiquitin-specific protease; cleaves ubiquitin from ubiquitinated proteins; present in the nucleus and cytoplasm	Anc_1.137	1-to-1		259	172.282	318.72	301.77	246.372	123.606		-1.23167	-0.270553	-1.92666	-0.75111	-1.14296		-0.588181	-0.0788386	-0.995095	-0.33351	-0.554038
		CAGL0E01287g		0	YDR148C	KGD2	Dihydrolipoyl transsuccinylase; component of the mitochondrial alpha-ketoglutarate dehydrogenase complex, which catalyzes the oxidative decarboxylation of alpha-ketoglutarate to succinyl-CoA in the TCA cycle; phosphorylated	Anc_8.329	1-to-1		205	169.969	718.5	655.581	216.364	395.584		-0.538695	-0.664886	2.13694	-0.60179	0.311119		-0.270349	-0.132215	0.870527	-0.201282	0.155988
		CAGL0C01771g		0	YBR241C		Putative transporter, member of the sugar porter family; green fluorescent protein (GFP)-fusion protein localizes to the vacuolar membrane; YBR241C is not an essential gene; YBR241C has a paralog, VPS73, that arose from the whole genome duplication	Anc_6.155	1-to-2		326	182.688	452.16	500.911	206.987	300.932		-1.8517	0.62428	1.21642	-0.613712	-0.00366913		-0.835488	0.147722	0.539898	-0.343883	-0.0492898
		CAGL0H07557g		0	YGL254W	FZF1	Transcription factor involved in sulfite metabolism; sole identified regulatory target is SSU1; overexpression suppresses sulfite-sensitivity of many unrelated mutants due to hyperactivation of SSU1, contains five zinc fingers; protein abundance increases in response to DNA replication stress	0	1-to-1		177	89.0316	807.614	962.915	267.001	304.855		-1.73872	1.43625	0.455265	-0.151236	0.050931		-0.99136	0.253743	0.191278	-0.368808	-0.182113
		CAGL0C02101g		0.84	YFR042W	KEG1	Integral membrane protein of the ER; physically interacts with Kre6p; has a role in the synthesis of beta-1,6-glucan in the cell wall; required for cell viability	Anc_3.549	1-to-1		12	1.15625	23.0422	4.11423	19.5671	12.8748		-1.48589	-1.72678	-0.308029	-1.60633	-1.17357		-3.3755	-2.48558	-0.603883	-2.93054	-2.15499
		CAGL0M08602g		0.085	YDR270W	CCC2	Cu(+2)-transporting P-type ATPase; required for export of copper from the cytosol into an extracytosolic compartment; has similarity to human proteins involved in Menkes and Wilsons diseases; protein abundance increases in response to DNA replication stress; affects TBSV model (+)RNA virus replication by regulating copper metabolism	Anc_5.636	1-to-1		170	77.469	91.0736	133.318	47.0739	31.7428		-1.93389	1.13601	-0.484156	-0.398942	-0.427347		-1.13384	0.549765	-0.568499	-0.292039	-0.384192
		CAGL0G09361g		0.13	YGR193C	PDX1	E3-binding protein of the mitochondrial pyruvate dehydrogenase complex; plays a structural role in the complex by binding and positioning Dihydrolipoamide dehydrogenase (E3) to the dihydrolipoamide acetyltransferase (E2) core	Anc_5.153	1-to-1		72	39.3127	205.037	123.649	66.516	35.8452		-1.07075	-1.82738	-0.879348	-1.44907	-1.25916		-0.873003	-0.729636	-0.891921	-0.80132	-0.83152
		CAGL0H07711g	RTF1	0	YGL244W	RTF1	Subunit of RNAPII-associated chromatin remodeling Paf1 complex; regulates gene expression by directing cotranscriptional histone modification, influences transcription and chromatin structure through several independent functional domains; directly or indirectly regulates DNA-binding properties of Spt15p and relative activities of different TATA elements; involved in transcription elongation as d…	Anc_3.567	1-to-1		38	9.25004	13.9781	2.77976	11.3777	1.35176		-1.69133	-1.25695	-0.897054	-1.47414	-1.28178		-2.03847	-2.33013	-3.0733	-2.1843	-2.48063
		CAGL0L06534g		0.895	YGR229C	SMI1	Protein involved in the regulation of cell wall synthesis; proposed to be involved in coordinating cell cycle progression with cell wall integrity	Anc_5.100	1-to-1		57	11.5625	5.87511	7.00482	1.43785	3.37468		-2.2723	0.119196	0.198764	-1.07655	-0.651448		-2.3015	0.253732	1.23084	-1.02389	-0.272311
		CAGL0M04323g	ACE2	0.015	YLR131C	ACE2	Transcription factor required for septum destruction after cytokinesis; phosphorylation by Cbk1p blocks nuclear exit during M/G1 transition, causing localization to daughter cell nuclei, and also increases Ace2p activity; phosphorylation by Cdc28p and Pho85p prevents nuclear import during cell cycle phases other than cytokinesis; part of RAM network that regulates cellular polarity and morphogene…	Anc_8.326	2-to-2		55	82.0941	99.5714	44.587	39.6344	74.9519		0.775145	-1.91211	0.964608	-0.568482	-0.0574518		0.577846	-1.15911	0.919211	-0.290631	0.11265
		CAGL0M12496g		0	YIL056W	VHR1	Transcriptional activator; required for the vitamin H-responsive element (VHRE) mediated induction of VHT1 (Vitamin H transporter) and BIO5 (biotin biosynthesis intermediate transporter) in response to low biotin concentrations; VHR1 has a paralog, VHR2, that arose from the whole genome duplication	Anc_7.246	2-to-2		344	176.907	468.519	414.189	130.594	116.611		-2.14344	-0.724245	-0.258383	-1.43384	-1.04202		-0.959418	-0.177817	-0.163383	-0.568618	-0.433539
		CAGL0K06501g		0.105	YDR468C	TLG1	Essential t-SNARE that mediates fusion of vesicles with the late Golgi; forms a complex with Tlg2p and Vti1p; mediates fusion of endosome-derived vesicles with the late Golgi; binds the docking complex VFT (Vps fifty-three) through interaction with Vps51p	Anc_5.593	1-to-1		6	5.78127	29.2228	4.22506	16.2539	4.70756		-0.0222819	-2.16129	-0.70393	-1.09178	-0.9625		-0.0535755	-2.79005	-1.78773	-1.42181	-1.54379
		CAGL0M03113g		0.92	YJL085W	EXO70	Subunit of the exocyst complex; the exocyst mediates polarized targeting and tethering of post-Golgi secretory vesicles to active sites of exocytosis prior to SNARE-mediated fusion; PtdIns[4,5]P2-binding protein that localizes to exocytic sites in an actin-independent manner, targeting and anchoring the exocyst with Sec3p; involved in exocyst assembly; direct downstream effector of Rho3p and Cdc4…	Anc_1.281	1-to-1		18	1.15625	11.7502	5.4487	7.43928	1.35176		-2.11064	-0.606286	-0.573889	-1.35846	-1.09694		-3.96047	-1.10871	-2.46032	-2.53459	-2.50983
		CAGL0H06391g		0.09	YAL011W	SWC3	Protein of unknown function; component of the SWR1 complex, which exchanges histone variant H2AZ (Htz1p) for chromatin-bound histone H2A; required for formation of nuclear-associated array of smooth endoplasmic reticulum known as karmellae	Anc_7.102	1-to-1		40	16.1876	119.775	57.7055	87.458	94.0747		-1.17499	-1.93255	0.141615	-1.55377	-0.988641		-1.30511	-1.05354	0.105217	-1.17933	-0.751147
		CAGL0H04587g		0.03	YBL089W	AVT5	Putative transporter; member of a family of seven S. cerevisiae genes (AVT1-7) related to vesicular GABA-glycine transporters; AVT5 has a paralog, AVT6, that arose from the whole genome duplication	Anc_7.420	2-to-2		84	58.969	235.742	134.989	95.1477	89.2728		-0.696976	-2.13955	-0.124796	-1.41826	-0.987108		-0.510433	-0.804366	-0.0919485	-0.657399	-0.468916
		CAGL0M05599g		0.005	YBR162C	TOS1	Covalently-bound cell wall protein of unknown function; identified as a cell cycle regulated SBF target gene; deletion mutants are highly resistant to treatment with beta-1,3-glucanase; has sequence similarity to YJL171C	Anc_8.515	1-to-1		63	31.2189	212.268	160.446	286.632	171.881		-1.15453	-1.07693	-1.58408	-1.11573	-1.27185		-1.01293	-0.403798	-0.737787	-0.708366	-0.718173
		CAGL0G05423g	HO	0.01	YDL227C	HO	Site-specific endonuclease; required for gene conversion at the MAT locus (homothallic switching) through the generation of a ds DNA break; expression restricted to mother cells in late G1 as controlled by Swi4p-Swi6p, Swi5p, and Ash1p	Anc_2.042	1-to-1		230	242.813	375.217	238.838	263.125	262.298		0.169085	-2.22505	-0.010398	-1.02798	-0.688789		0.0782144	-0.651695	-0.00454281	-0.28674	-0.192674
		CAGL0G06314g		0.03	YAL028W	FRT2	Tail-anchored ER membrane protein of unknown function; interacts with homolog Frt1p; promotes growth in conditions of high Na+, alkaline pH, or cell wall stress, possibly via a role in posttranslational translocation; potential Cdc28p substrate; FRT2 has a paralog, FRT1, that arose from the whole genome duplication	Anc_7.069	1-to-2		90	80.9378	147.336	69.7112	37.8841	29.767		-0.225225	-2.19364	-0.271681	-1.20943	-0.896848		-0.153111	-1.07965	-0.347879	-0.61638	-0.526879
		CAGL0K03773g		0.01	YMR127C	SAS2	Histone acetyltransferase (HAT) catalytic subunit of the SAS complex; acetylates free histones and nucleosomes and regulates transcriptional silencing; member of the MYSTacetyltransferase family; other members are Sas4p and Sas5p	Anc_2.410	1-to-1		19	2.31251	26.3393	57.8163	39.1345	38.5299		-1.70847	1.41891	-0.018973	-0.144781	-0.102845		-3.03847	1.13426	-0.0224643	-0.952104	-0.642224
		CAGL0F06655g		0	YMR068W	AVO2	Component of a complex containing the Tor2p kinase and other proteins; complex may have a role in regulation of cell growth	Anc_2.639	1-to-1		190	83.2503	227.621	229.838	77.7682	110.315		-2.10944	0.0413068	0.691714	-1.03406	-0.458805		-1.19047	0.0139876	0.504373	-0.588242	-0.224037
		CAGL0I04620g		0.02	YBR042C	CST26	Putative transferase involved in phospholipid biosynthesis; required for incorporation of stearic acid into phosphatidylinositol; affects chromosome stability when overexpressed; CST26 has a paralog, YDR018C, that arose from the whole genome duplication	Anc_3.244	1-to-2		22	6.93753	80.1765	35.1349	19.6296	5.40704		-1.0898	-1.75119	-0.814099	-1.42049	-1.21836		-1.66501	-1.19027	-1.86012	-1.42764	-1.5718
		CAGL0H01397g		0.01	YDR298C	ATP5	Subunit 5 of the stator stalk of mitochondrial F1F0 ATP synthase; F1F0 ATP synthase is a large, evolutionarily conserved enzyme complex required for ATP synthesis; homologous to bovine subunit OSCP (oligomycin sensitivity-conferring protein); phosphorylated	Anc_5.315	1-to-1		26	3.46876	31.5587	56.9342	5.37625	6.76824		-1.91916	1.09286	0.0942433	-0.413149	-0.244019		-2.90602	0.851258	0.33218	-1.02738	-0.574193
		CAGL0C05335g	RTG1	0	YOL067C	RTG1	Transcription factor (bHLH) involved in interorganelle communication; contributes to communication between mitochondria, peroxisomes, and nucleus	Anc_3.152	1-to-1		155	107.532	287.963	294.207	494.118	750.199		-0.92049	0.102944	1.99787	-0.408773	0.393441		-0.527507	0.0309504	0.602418	-0.248278	0.0352873
		CAGL0L04994g		0.08	YMR052W	FAR3	Protein of unknown function; involved in recovery from cell cycle arrest in response to pheromone, in a Far1p-independent pathway; interacts with Far7p, Far8p, Far9p, Far10p, and Far11p; localizes to the endoplasmic reticulum; protein abundance increases in response to DNA replication stress	Anc_2.615	1-to-1		10	21.9688	49.184	15.2333	46.1361	20.2103		0.780403	-1.84215	-0.91971	-0.530875	-0.660487		1.13546	-1.69096	-1.1908	-0.277753	-0.582103
		CAGL0E02607g		0.12	YML001W	YPT7	Rab family GTPase; GTP-binding protein of the rab family; required for homotypic fusion event in vacuole inheritance, for endosome-endosome fusion; interacts with the cargo selection/retromer complex for retrograde sorting; similar to mammalian Rab7	Anc_6.024	1-to-1		34	4.62502	7.14178	8.56094	18.1918	10.8707		-2.16833	0.136319	-0.355117	-1.01601	-0.79571		-2.878	0.261486	-0.742841	-1.30826	-1.11979
		CAGL0G02255g		0.01	YKR084C	HBS1	GTPase with similarity to translation release factors; together with binding partner Dom34p, facilitates ribosomal subunit dissociation and peptidyl-tRNA release when translation is stalled; genetically implicated in mRNA no-go decay; HBS1 has a paralog, SKI7, that arose from the whole genome duplication	Anc_5.680	2-to-2		76	64.7502	82.1435	56.9297	60.7019	155.556		-0.313499	-0.856714	2.00343	-0.585106	0.277739		-0.231114	-0.528965	1.35762	-0.380039	0.199181
		CAGL0M06413g		0	YPL084W	BRO1	Cytoplasmic class E vacuolar protein sorting (VPS) factor; coordinates deubiquitination in the multivesicular body (MVB) pathway by recruiting Doa4p to endosomes	Anc_8.560	1-to-1		89	56.6565	111.43	99.8453	189.733	82.9869		-0.896693	-0.317406	-1.98384	-0.607049	-1.06598		-0.651565	-0.158368	-1.19302	-0.404966	-0.66765
		CAGL0M10703g		0.56	YNR026C	SEC12	Guanine nucleotide exchange factor (GEF); activates Sar1p by catalyzing the exchange of GDP for GTP; required for the initiation of COPII vesicle formation in ER to Golgi transport; glycosylated integral membrane protein of the ER; SEC12 has a paralog, SED4, that arose from the whole genome duplication	Anc_6.333	2-to-2		42	60.1252	287.638	178.357	34.7582	50.7335		0.611326	-2.05487	0.486411	-0.721772	-0.319044		0.517581	-0.689487	0.545583	-0.0859529	0.124559
		CAGL0I08217g		0	YJR117W	STE24	Highly conserved zinc metalloprotease; functions in two steps of a-factor maturation, C-terminal CAAX proteolysis and the first step of N-terminal proteolytic processing; contains multiple transmembrane spans	Anc_7.501	1-to-1		537	371.158	844.526	678.497	747.555	743.156		-1.41837	-1.66661	-0.0302681	-1.54249	-1.03842		-0.53289	-0.315799	-0.00851369	-0.424344	-0.285734
		CAGL0F07623g		0.025	YKL098W	MTC2	Protein of unknown function; mtc2 is synthetically sick with cdc13-1	Anc_2.483	1-to-1		145	56.6565	44.2701	34.1375	144.034	141.793		-2.13282	-0.452245	-0.0385282	-1.29253	-0.87453		-1.35574	-0.374977	-0.0226249	-0.865359	-0.584447
		CAGL0J00825g		0	YJL044C	GYP6	GTPase-activating protein (GAP) for yeast Rab family member Ypt6p; involved in vesicle mediated protein transport	Anc_5.258	1-to-1		304	356.126	1132.66	893.319	610.583	555.232		0.551184	-2.06258	-0.443077	-0.755696	-0.65149		0.228318	-0.342467	-0.137095	-0.0570745	-0.0837479
		CAGL0J08371g		0	YNL279W	PRM1	Pheromone-regulated multispanning membrane protein; involved in membrane fusion during mating; predicted to have 5 transmembrane segments and a coiled coil domain; localizes to the shmoo tip; regulated by Ste12p	Anc_1.065	1-to-1		388	248.595	1402.83	1199.19	1375.2	1424.57		-1.53261	-1.5267	0.225071	-1.52965	-0.944743		-0.642261	-0.22627	0.0508847	-0.434265	-0.272549
		CAGL0K06655g		0	YBR212W	NGR1	RNA binding protein that negatively regulates growth rate; interacts with the 3' UTR of the mitochondrial porin (POR1) mRNA and enhances its degradation; overexpression impairs mitochondrial function; interacts with Dhh1p to mediate POR1 mRNA decay; expressed in stationary phase	Anc_6.104	1-to-1		479	296.001	823.533	760.436	1629.95	1374.34		-1.76249	-0.618122	-1.11275	-1.19031	-1.16446		-0.694423	-0.115	-0.246089	-0.404711	-0.351837
		CAGL0M09581g	ATP1	0.05	YBL099W	ATP1	Alpha subunit of the F1 sector of mitochondrial F1F0 ATP synthase; which is a large, evolutionarily conserved enzyme complex required for ATP synthesis; F1 translationally regulates ATP6 and ATP8 expression to achieve a balanced output of ATP synthase genes encoded in nucleus and mitochondria; phosphorylated	Anc_7.432	1-to-1		15	18.5001	79.0178	27.4651	16.4413	12.9219		0.212759	-2.15306	-0.167139	-0.970152	-0.702481		0.302568	-1.52458	-0.347505	-0.611004	-0.523171
		CAGL0B00638g		0.015	YCL047C	POF1	ATPase involved in protein quality control and filamentation pathways; interacts physically with Kss1p and suppresses the filamentation defect of a kss1 deletion; also interacts with Ubc7p	Anc_1.027	1-to-1		38	40.4689	116.694	114.081	117.466	34.5123		0.0953547	-0.0684696	-2.16285	0.0134426	-0.711987		0.0908144	-0.0326683	-1.76706	0.029073	-0.56964
		CAGL0J06402g		0	YDL182W	LYS20	Homocitrate synthase isozyme; catalyzes the condensation of acetyl-CoA and alpha-ketoglutarate to form homocitrate, which is the first step in the lysine biosynthesis pathway; LYS20 has a paralog, LYS21, that arose from the whole genome duplication	Anc_7.295	2-to-2		69	102.907	395.071	268.201	74.3928	66.9923		0.850246	-1.98121	-0.17794	-0.565484	-0.436303		0.576668	-0.558797	-0.151167	0.00893524	-0.0444323
		CAGL0F08217g		0.14	YGR250C		Putative RNA binding protein; localizes to stress granules induced by glucose deprivation; interacts with Rbg1p in a two-hybrid assay; protein abundance increases in response to DNA replication stress	Anc_5.076	1-to-1		54	16.1876	932.079	1011.08	7.2518	29.0109		-1.73456	0.693453	1.08919	-0.520553	0.0160288		-1.73807	0.117367	2.00018	-0.810353	0.126493
		CAGL0A02486g		0.01	YDR351W	SBE2	Protein required for bud growth; involved in transport of cell wall components from the Golgi to the cell surface; SBE2 has a paralog, SBE22, that arose from the whole genome duplication	Anc_5.407	2-to-2		182	89.0316	391.099	316.445	585.453	620.335		-1.82215	-1.11812	0.273487	-1.47014	-0.888928		-1.03155	-0.305579	0.0834944	-0.668564	-0.417878
		CAGL0J06160g		0.01	YNL166C	BNI5	Protein involved in organization of septins at the mother-bud neck; may interact directly with the Cdc11p septin, localizes to bud neck in a septin-dependent manner	Anc_2.088	1-to-1		36	68.219	176.361	109.413	24.1307	6.76824		1.09896	-1.60798	-0.909032	-0.254508	-0.472683		0.922177	-0.688755	-1.83402	0.116711	-0.533531
		CAGL0M02585g		0	YPL138C	SPP1	Subunit of COMPASS (Set1C); a complex which methylates histone H3 on lysine 4 and is required in telomeric transcriptional silencing; interacts with Orc2p; PHD finger domain protein similar to human CGBP, an unmethylated CpG binding protein; relocalizes to the cytosol in response to hypoxia	Anc_8.650	1-to-1		38	9.25004	52.0676	29.2429	99.6493	62.8993		-1.69133	-1.02284	-0.842377	-1.35708	-1.18552		-2.03847	-0.832298	-0.663816	-1.43538	-1.17819
		CAGL0K12562g	RIM15	0	YFL033C	RIM15	Protein kinase involved in cell proliferation in response to nutrients; glucose-repressible protein kinase; involved in signal transduction during cell proliferation in response to nutrients, specifically the establishment of stationary phase; identified as a regulator of IME2; substrate of Pho80p-Pho85p kinase	Anc_8.034	1-to-1		862	837.128	1000.75	846.715	11701.4	9949.07		-0.133107	-1.39195	-1.63109	-0.762526	-1.05205		-0.0422392	-0.24113	-0.234052	-0.141685	-0.172474
		CAGL0C01529g		0.01	YPL178W	CBC2	Small subunit of the heterodimeric cap binding complex with Sto1p; interacts with Npl3p, possibly to package mRNA for export from the nucleus; may have a role in telomere maintenance; contains an RNA-binding motif	Anc_6.171	1-to-1		76	27.7501	219.167	276.646	529.627	445.949		-1.72872	1.03261	-0.745762	-0.348057	-0.480625		-1.45351	0.336009	-0.248099	-0.558748	-0.455199
		CAGL0C03652g		0	YNR041C	COQ2	Para hydroxybenzoate polyprenyl transferase; catalyzes the second step in ubiquinone (coenzyme Q) biosynthesis; human COQ2, mutations in which are implicated in an increased risk of mutiple-system atrophy, is able to complement a yeast coq2 null mutant	Anc_6.361	1-to-1		83	49.7189	476.361	377.941	296.009	193.264		-0.978166	-1.33865	-1.36171	-1.15841	-1.22617		-0.739316	-0.333893	-0.615068	-0.536604	-0.562759
		CAGL0L11308g		0.01	YML067C	ERV41	Protein localized to COPII-coated vesicles; forms a complex with Erv46p; involved in the membrane fusion stage of transport; has homology to human ERGIC2 (PTX1) protein	Anc_4.330	1-to-1		65	31.2189	62.4431	63.0434	78.2692	22.3465		-1.21721	0.0212092	-1.76595	-0.597999	-0.987315		-1.05802	0.0138035	-1.8084	-0.522109	-0.950871
		CAGL0M03641g		0.085	YNL293W	MSB3	Rab GTPase-activating protein; regulates endocytosis via inactivation of Vps21p at endosomes and vacuole fusion via inactivation of Ypt7p at vacuoles; also acts on Ypt52p and Sec4p; required for proper actin organization; also localizes to plasma membrane and sites of polarized growth; relocalizes from bud neck to cytoplasm upon DNA replication stress; similar to the TBC-domain Tre2 oncogene; MSB…	Anc_3.064	1-to-2		74	27.7501	85.2431	47.593	12.753	16.2872		-1.66862	-1.3302	0.16863	-1.49941	-0.943396		-1.41503	-0.840835	0.352904	-1.12793	-0.634321
		CAGL0M10829g	SSK2	0	YNR031C	SSK2	MAP kinase kinase kinase of HOG1 mitogen-activated signaling pathway; interacts with Ssk1p, leading to autophosphorylation and activation of Ssk2p which phosphorylates Pbs2p; also mediates actin cytoskeleton recovery from osmotic stress; SSK2 has a paralog, SSK22, that arose from the whole genome duplication	Anc_6.341	1-to-2		850	625.534	633.983	538.609	12565.9	11112.2		-1.34557	-1.09741	-1.25124	-1.22149	-1.23141		-0.442375	-0.235206	-0.177374	-0.338791	-0.284985
		CAGL0G03641g		0	YBL091C	MAP2	Methionine aminopeptidase; catalyzes the cotranslational removal of N-terminal methionine from nascent polypeptides; function is partially redundant with that of Map1p	Anc_7.422	1-to-1		98	64.7502	158.825	91.2843	135.907	190.466		-0.861856	-1.74415	0.886191	-1.303	-0.57327		-0.597896	-0.799003	0.486912	-0.69845	-0.303329
		CAGL0M01408g		0.955	YDR325W	YCG1	Subunit of the condensin complex; required for establishment and maintenance of chromosome condensation, chromosome segregation and chromatin binding of the condensin complex; required for clustering of tRNA genes at the nucleolus; required for replication slow zone (RSZ) breakage following Mec1p inactivation	Anc_5.367	1-to-1		5	11.5625	34.4422	12.5643	5.37625	34.5501		0.598814	-1.34569	1.54621	-0.373439	0.266445		1.20946	-1.45484	2.68402	-0.122692	0.812878
		CAGL0E01331g	SWI5	0.015	YDR146C	SWI5	Transcription factor that recruits Mediator and Swi/Snf complexes; activates transcription of genes expressed at the M/G1 phase boundary and in G1 phase; required for expression of the HO gene controlling mating type switching; localization to nucleus occurs during G1 and appears to be regulated by phosphorylation by Cdc28p kinase; SWI5 has a paralog, ACE2, that arose from the whole genome duplic…	Anc_8.326	2-to-2		65	20.8126	155.853	109.191	288.757	288.86		-1.79613	-1.15382	0.00123926	-1.47497	-0.982904		-1.64298	-0.513327	0.000518289	-1.07816	-0.718598
		CAGL0J09900g		0	YNL055C	POR1	Mitochondrial porin (voltage-dependent anion channel); outer membrane protein required for maintenance of mitochondrial osmotic stability and mitochondrial membrane permeability; couples the glutathione pools of the intermembrane space (IMS) and the cytosol; phosphorylated; protein abundance increases in response to DNA replication stress; POR1 has a paralog, POR2, that arose from the whole genom…	Anc_2.254	2-to-2		37	12.7188	154.847	131.207	74.3303	23.6511		-1.30943	-0.558226	-1.58962	-0.933829	-1.15243		-1.54056	-0.23899	-1.65204	-0.889777	-1.14387
		CAGL0F02387g	PHO87	0	YJL198W	PHO90	Low-affinity phosphate transporter; acts upstream of Pho81p in regulation of the PHO pathway; deletion of pho84, pho87, pho89, pho90, and pho91 causes synthetic lethality; transcription independent of Pi and Pho4p activity; overexpression results in vigorous growth; PHO90 has a paralog, PHO87, that arose from the whole genome duplication	Anc_1.136	1-to-2		2149	2226.95	4464.11	3912.34	3672	3574.34		0.19765	-2.11019	-0.22247	-0.956269	-0.711669		0.0514011	-0.190341	-0.0388913	-0.0694699	-0.059277
		CAGL0I09878g		0	YOR317W	FAA1	Long chain fatty acyl-CoA synthetase; activates imported fatty acids with a preference for C12:0-C16:0 chain lengths; functions in long chain fatty acid import; accounts for most acyl-CoA synthetase activity; localized to lipid particles; involved in sphingolipid-to-glycerolipid metabolism; forms ER foci upon DNA replication stress; FAA1 has a paralog, FAA4, that arose from the whole genome dupli…	Anc_8.796	2-to-2		626	539.971	989.563	771.338	758.807	734.043		-0.60945	-2.02934	-0.170274	-1.31939	-0.936354		-0.213281	-0.35943	-0.047868	-0.286355	-0.20686
		CAGL0G02453g		0.015	YKR093W	PTR2	Integral membrane peptide transporter; mediates transport of di- and tri-peptides; conserved protein that contains 12 transmembrane domains; PTR2 expression is regulated by the N-end rule pathway via repression by Cup9p	Anc_5.698	1-to-1		210	186.157	225.113	151.22	343.395	487.825		-0.353334	-1.53827	1.42308	-0.945803	-0.156177		-0.17387	-0.574002	0.506495	-0.373936	-0.0804589
		CAGL0E04548g		0.22	YOR020W-A		Putative protein of unknown function; conserved in A. gossypii; the authentic, non-tagged protein is detected in highly purified mitochondria in high-throughput studies	Anc_5.606	1-to-1		18	1.15625	24.1114	20.682	9.87728	12.1375		-2.11064	-0.199663	0.120531	-1.15515	-0.729925		-3.96047	-0.221344	0.297289	-2.0909	-1.29484
		CAGL0F02827g		0	YDR411C	DFM1	Endoplasmic reticulum (ER) localized protein; involved in ER-associated protein degradation (ERAD), ER stress, and homeostasis; interacts with components of ERAD-L and ERAD-C and Cdc48p; derlin-like family member similar to Der1p	Anc_5.513	1-to-1		280	243.97	661.239	593.322	483.929	727.928		-0.444848	-0.753254	1.93312	-0.599051	0.245006		-0.198725	-0.156356	0.589002	-0.177541	0.0779735
		CAGL0M09185g		0.41	YJR088C	EMC2	Member of conserved ER transmembrane complex; required for efficient folding of proteins in the ER; null mutant displays induction of the unfolded protein response; homologous to worm Y57G7A.10/EMC-2, fly CG17556, human TTC35	Anc_7.458	1-to-1		33	12.7188	40.1199	11.119	2.56311	1.35176		-1.12353	-1.79091	-0.131333	-1.45722	-1.01526		-1.3755	-1.85129	-0.923054	-1.61339	-1.38328
		CAGL0D05544g		0	YLL013C	PUF3	Protein of the mitochondrial outer surface; links the Arp2/3 complex with the mitochore during anterograde mitochondrial movement; also binds to and promotes degradation of mRNAs for select nuclear-encoded mitochondrial proteins	Anc_5.196	1-to-1		670	492.564	820.109	706.503	1522.93	1249.56		-1.26728	-1.13653	-1.25861	-1.20191	-1.22081		-0.443849	-0.21512	-0.285433	-0.329484	-0.314801
		CAGL0C03179g		0.03	YLR268W	SEC22	R-SNARE protein; assembles into SNARE complex with Bet1p, Bos1p and Sed5p; cycles between the ER and Golgi complex; involved in anterograde and retrograde transport between the ER and Golgi; synaptobrevin homolog	Anc_6.062	1-to-1		1	1.15625	23.6532	2.77976	1.43785	1.35176		0.0354462	-2.11588	-0.0102893	-1.04022	-0.696909		0.209459	-3.089	-0.0890735	-1.43977	-0.989539
		CAGL0M12188g		0.025	YAL044C	GCV3	H subunit of the mitochondrial glycine decarboxylase complex; glycine decarboxylase is required for the catabolism of glycine to 5,10-methylene-THF; also required for all protein lipoylation; expression is regulated by levels of 5,10-methylene-THF	Anc_7.025	1-to-1		13	17.3438	71.2651	29.1321	4.81362	24.3411		0.278646	-1.76824	1.11988	-0.744798	-0.12324		0.41591	-1.29059	2.3382	-0.437338	0.487842
		CAGL0L10780g		0.43	YMR207C	HFA1	Mitochondrial acetyl-coenzyme A carboxylase; catalyzes production of malonyl-CoA in mitochondrial fatty acid biosynthesis; relocalizes from mitochondrion to cytoplasm upon DNA replication stress; HFA1 has a paralog, ACC1, that arose from the whole genome duplication	Anc_6.311	1-to-2		241	137.594	1041.08	1197.53	323.328	366.402		-1.61682	1.27318	0.46733	-0.171819	0.0412305		-0.808613	0.201979	0.180431	-0.303317	-0.142067
		CAGL0I10923g		0.005	YOR196C	LIP5	Protein involved in biosynthesis of the coenzyme lipoic acid; has similarity to E. coli lipoic acid synthase	Anc_8.606	1-to-1		55	13.8751	79.7816	57.3775	11.0651	12.1281		-1.96583	-0.76479	0.0553454	-1.36531	-0.891758		-1.98694	-0.47557	0.132337	-1.23125	-0.776724
		CAGL0I04422g		0.065	YAR018C	KIN3	Nonessential serine/threonine protein kinase; possible role in DNA damage response; influences tolerance to high levels of ethanol	Anc_3.178	1-to-1		13	6.93753	25.0726	17.7914	44.6986	5.40704		-0.49266	-0.436336	-2.00313	-0.464498	-0.977375		-0.906018	-0.494934	-3.04732	-0.700476	-1.48276
		CAGL0L03828g		0.03	YNL111C	CYB5	Cytochrome b5; involved in the sterol and lipid biosynthesis pathways; acts as an electron donor to support sterol C5-6 desaturation	Anc_2.166	1-to-1		10	4.62502	27.2558	4.11423	20.5672	20.2953		-0.516976	-2.04351	-0.011213	-1.28024	-0.857233		-1.11247	-2.72787	-0.0192028	-1.92017	-1.28651
		CAGL0E06182g		0.89	YPL233W	NSL1	Essential component of the MIND kinetochore complex; joins kinetochore subunits contacting DNA to those contacting microtubules; required for accurate chromosome segregation; complex consists of Mtw1p Including Nnf1p-Nsl1p-Dsn1p (MIND)	Anc_6.259	1-to-1		55	13.8751	32.8701	19.7908	3.12573	1.35176		-1.96583	-0.718215	-0.186845	-1.34202	-0.956963		-1.98694	-0.731943	-1.20936	-1.35944	-1.30941
		CAGL0J11814g		0.05	YML041C	VPS71	Nucleosome-binding component of the SWR1 complex; SWR1 exchanges histone variant H2AZ (Htz1p) for chromatin-bound histone H2A; required for vacuolar protein sorting	Anc_5.511	1-to-1		15	34.6876	64.4735	46.254	176.668	85.8698		1.0277	-0.690378	-1.69754	0.168661	-0.453405		1.20946	-0.479128	-1.04082	0.365165	-0.103496
		CAGL0L04158g		0	YNL127W	FAR11	Protein involved in recovery from cell cycle arrest; acts in response to pheromone; also involved in regulation of intra-S DNA damage checkpoint and autophagy; is essential for dephosphorylation of Atg13p; interacts with Far3p, Far7p, Far8p, Far9p, Far10p and with the phosphatases Pph21p, Pph22p and Pph3p; has similarity to the N- and C-termini of N. crassa HAM-2; similar to human Fam40A and Fam4…	Anc_2.143	1-to-1		95	62.4377	128.839	74.0516	120.404	69.6487		-0.860883	-1.56875	-1.08903	-1.21481	-1.17289		-0.605509	-0.798965	-0.78972	-0.702237	-0.731398
		CAGL0D02442g	LEM3	0.045	YNL323W	LEM3	Membrane protein of the plasma membrane and ER; interacts specifically in vivo with the phospholipid translocase (flippase) Dnf1p; involved in translocation of phospholipids and alkylphosphocholine drugs across the plasma membrane	Anc_3.016	1-to-1		22	3.46876	46.498	22.9031	12.128	3.39356		-1.63769	-1.15677	-0.604379	-1.39723	-1.13295		-2.66501	-1.02163	-1.83747	-1.84332	-1.84137
		CAGL0L12848g		0.025	YMR029C	FAR8	Protein involved in recovery from arrest in response to pheromone; acts in a cell cycle arrest recovery pathway independent from Far1p; interacts with Far3p, Far7p, Far9p, Far10p, and Far11p	Anc_2.583	1-to-1		57	34.6876	239.676	146.658	18.817	19.6807		-0.806871	-1.92407	0.036516	-1.36547	-0.898142		-0.71654	-0.708632	0.0647508	-0.712586	-0.453474
		CAGL0H10252g		0	YBR061C	TRM7	2'-O-ribose methyltransferase; methylates the 2'-O-ribose of tRNA-Phe, tRNA-Trp, and tRNA-Leu at positions C32 and N34 of the tRNA anticodon loop; crucial biological role likely modification of tRNA-Phe; interacts with Trm732p and Rtt10p in 2'-O-methylation of C32 and N34 substrate tRNAs, respectively	Anc_3.277	1-to-1		76	21.9688	214.604	211.927	135.47	127.604		-2.07644	-0.0516489	-0.140888	-1.06404	-0.756325		-1.79054	-0.0181079	-0.0862932	-0.904324	-0.631647
		CAGL0B01122g	SAM1	0.01	YLR180W	SAM1	S-adenosylmethionine synthetase; catalyzes transfer of the adenosyl group of ATP to the sulfur atom of methionine; SAM1 has a paralog, SAM2, that arose from the whole genome duplication	Anc_1.058	2-to-2		29	6.93753	64.5815	30.9099	18.3794	13.4704		-1.50143	-1.4194	-0.226204	-1.46042	-1.04901		-2.06356	-1.06305	-0.4483	-1.56331	-1.19164
		CAGL0M12430g	RHR2	0	YIL053W	GPP1/RHR2	Constitutively expressed DL-glycerol-3-phosphate phosphatase; also known as glycerol-1-phosphatase; involved in glycerol biosynthesis, induced in response to both anaerobic and osmotic stress; GPP1 has a paralog, GPP2, that arose from the whole genome duplication	Anc_7.243	1-to-2		474	413.939	1298.21	1186.63	433.165	647.777		-0.516831	-0.856896	1.82017	-0.686863	0.148813		-0.195469	-0.129662	0.58058	-0.162565	0.0851496
		CAGL0K09570g		0.01	YNL130C	CPT1	Cholinephosphotransferase; required for phosphatidylcholine biosynthesis and for inositol-dependent regulation of EPT1 transcription; CPT1 has a paralog, EPT1, that arose from the whole genome duplication	Anc_2.138	2-to-2		51	71.6878	72.7292	26.574	24.5058	24.3506		0.628424	-1.97891	-0.00593971	-0.675244	-0.452143		0.49123	-1.45252	-0.00916892	-0.480645	-0.323486
		CAGL0A01155g		0.14	YPL269W	KAR9	Karyogamy protein; required for correct positioning of the mitotic spindle and for orienting cytoplasmic microtubules; localizes at the shmoo tip in mating cells and at the tip of the growing bud in small-budded cells through anaphase	Anc_6.004	1-to-1		187	126.032	256.404	314.224	154.661	257.156		-1.06172	0.966246	1.49608	-0.0477364	0.466869		-0.569251	0.293376	0.733532	-0.137938	0.152552
		CAGL0K07524g	PMU1	0	YKL128C	PMU1	Putative phosphomutase; contains a region homologous to the active site of phosphomutases; overexpression suppresses the histidine auxotrophy of an ade3 ade16 ade17 triple mutant and the temperature sensitivity of a tps2 mutant	Anc_2.442	1-to-1		275	166.501	1266.55	1315.28	504.621	673.423		-1.52831	0.366267	1.35109	-0.581023	0.063015		-0.723904	0.0544745	0.416312	-0.334715	-0.0843723
		CAGL0G06094g		0.065	YHR132W-A	IGO2	Protein required for initiation of G0 program; prevents degradation of nutrient-regulated mRNAs via the 5'-3' mRNA decay pathway; phosphorylated by Rim15p; GFP protein localizes to the cytoplasm and nucleus; IGO2 has a paralog, IGO1, that arose from the whole genome duplication	Anc_2.109	1-to-2		134	89.0316	230.593	143.772	946.415	976.491		-0.965904	-1.82177	0.176067	-1.39384	-0.870536		-0.589844	-0.68157	0.0451339	-0.635707	-0.40876
		CAGL0F01793g	ERG3	0.31	YLR056W	ERG3	C-5 sterol desaturase; glycoprotein that catalyzes the introduction of a C-5(6) double bond into episterol, a precursor in ergosterol biosynthesis; mutants are viable, but cannot grow on non-fermentable carbon sources; substrate of the HRD ubiquitin ligase	Anc_8.041	1-to-1		21	2.31251	23.3477	18.2347	21.2551	44.7308		-1.87173	-0.309443	0.826505	-1.09059	-0.451555		-3.18286	-0.356594	1.07346	-1.76973	-0.821999
		CAGL0K04785g		0.23	YNL211C		Putative protein of unknown function; green fluorescent protein (GFP)-fusion protein localizes to mitochondria; YNL211C is not an essential gene	Anc_2.036	1-to-1		1	1.15625	4.76119	6.89399	8.75202	56.1216		0.0354462	0.238022	2.04421	0.136734	0.772558		0.209459	0.534018	2.68087	0.371738	1.14145
		CAGL0L05522g		0.065	YJL123C	MTC1	Protein of unknown function that may interact with ribosomes; green fluorescent protein (GFP)-fusion protein localizes to the cytoplasm and to COPI-coated vesicles (early Golgi); mtc1 is synthetically lethal with cdc13-1	Anc_1.232	1-to-1		117	113.313	127.941	64.0454	159.413	115.684		-0.076612	-1.90592	-0.772618	-0.991267	-0.918384		-0.046196	-0.998314	-0.462584	-0.522255	-0.502364
		CAGL0G09383g	TDH3	0.04	YGR192C	TDH3	Glyceraldehyde-3-phosphate dehydrogenase, isozyme 3; involved in glycolysis and gluconeogenesis; tetramer that catalyzes the reaction of glyceraldehyde-3-phosphate to 1,3 bis-phosphoglycerate; detected in the cytoplasm and cell wall; TDH3 has a paralog, TDH2, that arose from the whole genome duplication	Anc_5.155	1-to-2		13	2.31251	12.5587	30.0232	46.6365	14.1793		-1.18504	1.10472	-1.26226	-0.0401578	-0.447526		-2.49098	1.2574	-1.71767	-0.616791	-0.983752
		CAGL0A02299g		0.135				0	1-to-0		142	218.532	249.53	209.489	249.998	150.716		1.22185	-0.746452	-1.46952	0.237697	-0.331375		0.621954	-0.252342	-0.730082	0.184806	-0.120156
		CAGL0B02475g	PHO84	0	YML123C	PHO84	High-affinity inorganic phosphate (Pi) transporter; also low-affinity manganese transporter; regulated by Pho4p and Spt7p; mutation confers resistance to arsenate; exit from the ER during maturation requires Pho86p; cells overexpressing Pho84p accumulate heavy metals but do not develop symptoms of metal toxicity	Anc_8.858	1-to-1		1927	1807.23	4571.58	4105.29	1740.1	2012.63		-0.345852	-1.74486	1.01431	-1.04535	-0.358799		-0.0925799	-0.155208	0.209908	-0.123894	-0.0126267
		CAGL0J04994g		0.005	YJL053W	PEP8	Vacuolar protein component of the retromer; forms part of the multimeric membrane-associated retromer complex involved in vacuolar protein sorting along with Vps35p, Vps29p, Vps17p, and Vps5p; essential for endosome-to-Golgi retrograde protein transport; interacts with Ypt7p; protein abundance increases in response to DNA replication stress	Anc_1.329	1-to-1		42	42.7814	120.341	66.7143	171.291	100.73		0.0289165	-1.60344	-1.27204	-0.787262	-0.948855		0.0265949	-0.851061	-0.765962	-0.412233	-0.530143
		CAGL0G08151g		0.01	YDR098C	GRX3	Glutathione-dependent oxidoreductase; hydroperoxide and superoxide-radical responsive; monothiol glutaredoxin subfamily member along with Grx4p and Grx5p; protects cells from oxidative damage; with Grx4p, binds to Aft1p in iron-replete conditions, promoting its dissociation from promoters; evidence exists indicating that the translation start site is not Met1 as currently annotated, but rather Me…	Anc_8.240	2-to-2		20	47.4064	92.3849	45.8107	64.7656	58.1729		1.21972	-1.6337	-0.168936	-0.206989	-0.194305		1.24508	-1.01197	-0.154881	0.116554	0.0260759
		CAGL0L13222g		0.325	YLR079W	SIC1	Cyclin-dependent kinase inhibitor (CKI); inhibitor of Cdc28-Clb kinase complexes that controls G1/S phase transition, preventing premature S phase and ensuring genomic integrity; phosphorylation targets Sic1p for SCF(CDC4)-dependent turnover; functional homolog of mammalian Kip1	Anc_8.005	1-to-1		16	1.15625	164.566	193.364	27.2566	39.2199		-1.91057	0.608066	0.40592	-0.65125	-0.29886		-3.79054	0.23265	0.524982	-1.77895	-1.01097
		CAGL0F04389g		0.03	YBL037W	APL3	Alpha-adaptin; large subunit of the clathrin associated protein complex (AP-2); involved in vesicle mediated transport	Anc_3.325	1-to-1		87	38.1564	164.827	122.757	163.664	112.158		-1.53427	-0.995711	-0.911822	-1.26499	-1.14727		-1.18909	-0.425145	-0.545199	-0.807118	-0.719812
		CAGL0K01749g		0.13	YDL019C	OSH2	Member of an oxysterol-binding protein family with seven members; in S. cerevisiae, family members have overlapping, redundant functions in sterol metabolism and collectively perform a function essential for viability; OSH2 has a paralog, SWH1, that arose from the whole genome duplication	Anc_3.175	2-to-2		594	408.158	515.87	544.838	87.5207	158.988		-1.4826	0.350608	1.36001	-0.565994	0.0760063		-0.541336	0.07882	0.861216	-0.231258	0.1329
		CAGL0I05038g		0.01	YER089C	PTC2	Type 2C protein phosphatase (PP2C); dephosphorylates Hog1p to limit maximal osmostress induced kinase activity; dephosphorylates Ire1p to downregulate the unfolded protein response; dephosphorylates Cdc28p; inactivates the DNA damage checkpoint; PTC2 has a paralog, PTC3, that arose from the whole genome duplication	Anc_7.374	2-to-2		79	41.6252	244.151	296.539	82.0821	32.4139		-1.17396	0.899505	-1.40604	-0.137229	-0.560168		-0.924397	0.28045	-1.34045	-0.321974	-0.661467
		CAGL0D05566g		0	YLL012W	YEH1	Steryl ester hydrolase; one of three gene products (Yeh1p, Yeh2p, Tgl1p) responsible for steryl ester hydrolase activity and involved in sterol homeostasis; localized to lipid particle membranes; YEH1 has a paralog, YEH2, that arose from the whole genome duplication	Anc_5.200	2-to-2		551	438.22	1242.19	1028.42	1140.21	1030.19		-0.901514	-1.72858	-0.595536	-1.31505	-1.07521		-0.330396	-0.272461	-0.146387	-0.301428	-0.249748
		CAGL0I02090g		0.05	YHR158C	KEL1	Protein required for proper cell fusion and cell morphology; functions in a complex with Kel2p to negatively regulate mitotic exit, interacts with Tem1p and Lte1p; localizes to regions of polarized growth; potential Cdc28p substrate; KEL1 has a paralog, KEL2, that arose from the whole genome duplication	Anc_5.088	2-to-2		133	141.063	351.654	258.075	76.7684	143.788		0.150632	-1.51874	1.34979	-0.684053	-0.00610647		0.0849138	-0.446367	0.905356	-0.180726	0.181301
		CAGL0H07029g		0.1	YDR322W	MRPL35	Mitochondrial ribosomal protein of the large subunit	Anc_5.360	1-to-1		9	9.25004	14.4363	19.3475	10.315	59.4963		0.0205597	0.328955	2.00995	0.174757	0.786489		0.0395339	0.422445	2.52806	0.23099	0.996679
		CAGL0C04829g		0.055	YJR112W-A		Putative protein of unknown function; identified based on homology to <i>Ashbya gossypii</i>	Anc_7.487	1-to-1		31	64.7502	127.725	94.7336	137.658	71.5772		1.21985	-0.886895	-1.36855	0.166479	-0.345198		1.06262	-0.431093	-0.94352	0.315762	-0.103999
		CAGL0M05621g		0.03	YBR161W	CSH1	Mannosylinositol phosphorylceramide (MIPC) synthase catalytic subunit; forms a complex with regulatory subunit Csg2p; function in sphingolipid biosynthesis is overlapping with that of Sur1p; CSH1 has a paralog, SUR1, that arose from the whole genome duplication	Anc_8.514	2-to-2		17	35.8439	225.329	188.913	159.476	75.8401		0.941406	-0.71491	-1.65329	0.113248	-0.475597		1.07619	-0.254313	-1.07231	0.41094	-0.0834755
		CAGL0A02882g		0.105				Anc_5.438	1-to-0		15	1.15625	27.4532	45.6998	6.06399	11.5041		-1.80767	0.855469	0.327307	-0.476103	-0.2083		-3.69743	0.735214	0.923811	-1.48111	-0.679469
		CAGL0E00275g	EPA20	0.025				0	1-to-0		99	79.7816	162.473	88.7307	167.852	138.541		-0.466531	-1.9092	-0.488281	-1.18787	-0.954672		-0.311373	-0.872692	-0.276878	-0.592032	-0.486981
		CAGL0D05368g		0.435	YBR253W	SRB6	Subunit of the RNA polymerase II mediator complex; associates with core polymerase subunits to form the RNA polymerase II holoenzyme; essential for transcriptional regulation	Anc_7.174	1-to-1		8	3.46876	36.6701	8.11763	38.4468	37.1309		-0.49449	-1.96225	-0.0417846	-1.22837	-0.832842		-1.20558	-2.17547	-0.0502416	-1.69053	-1.14376
		CAGL0F01991g		0.01	YLR050C		Putative protein of unknown function; green fluorescent protein (GFP)-fusion protein localizes to the endoplasmic reticulum; YLR050C is not an essential gene	Anc_8.060	1-to-1		877	1093.82	1650.66	1518.08	1277.62	1610.11		1.04074	-0.889823	1.49044	0.0754594	0.547119		0.318722	-0.12079	0.3337	0.0989662	0.177211
		CAGL0K02761g		0	YHL002W	HSE1	Subunit of the endosomal Vps27p-Hse1p complex; complex is required for sorting of ubiquitinated membrane proteins into intralumenal vesicles prior to vacuolar degradation, as well as for recycling of Golgi proteins and formation of lumenal membranes	Anc_2.502	1-to-1		1444	1100.75	1665.7	1445.26	2277.98	2242.52		-1.35418	-1.49642	-0.115203	-1.4253	-0.9886		-0.391578	-0.204793	-0.0226355	-0.298186	-0.206336
		CAGL0A03883g		0.08	YLR204W	QRI5	Mitochondrial inner membrane protein; required for accumulation of spliced COX1 mRNA; may have an additional role in translation of COX1 mRNA	Anc_7.345	1-to-1		147	97.1254	177.036	105.409	88.7088	79.8388		-1.0144	-1.73612	-0.196645	-1.37526	-0.982387		-0.597896	-0.748039	-0.151987	-0.672967	-0.499307
		CAGL0H07023g		0.56	YDR322C-A	TIM11	Subunit e of mitochondrial F1F0-ATPase; ATPase is a large, evolutionarily conserved enzyme complex required for ATP synthesis; essential for the dimeric and oligomeric state of ATP synthase, which in turn determines the shape of inner membrane cristae	Anc_5.361	1-to-1		22	3.46876	21.4253	9.89541	8.87713	26.298		-1.63769	-0.834204	0.838088	-1.23594	-0.544601		-2.66501	-1.11449	1.56679	-1.88975	-0.73757
		CAGL0G07425g		0.055	YML035C	AMD1	AMP deaminase; tetrameric enzyme that catalyzes the deamination of AMP to form IMP and ammonia; thought to be involved in regulation of intracellular purine (adenine, guanine, and inosine) nucleotide pools	Anc_5.578	1-to-1		101	56.6565	138.227	109.861	18.8172	61.2738		-1.18649	-0.720386	1.46372	-0.953436	-0.147716		-0.834043	-0.331368	1.70322	-0.582705	0.179271
		CAGL0L01837g	VPS24	0.155	YKL041W	VPS24	One of four subunits of the ESCRT-III complex; forms an endosomal sorting complex required for transport III (ESCRT-III) subcomplex with Did4p; involved in the sorting of transmembrane proteins into the multivesicular body (MVB) pathway	Anc_2.558	1-to-1		14	1.15625	17.7781	5.55952	5.12621	6.09708		-1.7027	-1.07624	0.067685	-1.38947	-0.903754		-3.5979	-1.67707	0.250224	-2.63748	-1.67491
		CAGL0H01221g		0.195	YDR289C	RTT103	Protein involved in transcription termination by RNA polymerase II; interacts with exonuclease Rat1p and Rai1p; has an RPR domain (carboxy-terminal domain interacting domain); also involved in regulation of Ty1 transposition	Anc_5.300	1-to-1		12	6.93753	32.2144	27.9085	54.8256	143.4		-0.418869	-0.217587	1.95575	-0.318228	0.439766		-0.790541	-0.207003	1.38712	-0.498772	0.129859
		CAGL0H07777g		0	YGL241W	KAP114	Karyopherin, responsible for nuclear import of specific proteins; cargoes include Spt15p, Sua7p, histones H2A and H2B, and Nap1p; amino terminus shows similarity to those of other importins, particularly Cse1p; localization is primarily nuclear; function is regulated by sumoylation; protein abundance increases in response to DNA replication stress	Anc_3.564	1-to-1		273	345.72	884.951	697.836	292.383	285.741		0.805586	-1.84142	-0.0792944	-0.517919	-0.371711		0.340703	-0.342711	-0.0331494	-0.00100365	-0.0117189
		CAGL0K10648g		0.015	YFR016C		Putative protein of unknown function; green fluorescent protein (GFP)-fusion protein localizes to the cytoplasm and bud; interacts with Spa2p; YFL016C is not an essential gene	Anc_1.377	1-to-1		237	158.407	397.865	521.261	318.826	324.224		-1.18041	1.61855	0.0608086	0.219071	0.166317		-0.581252	0.389728	0.0242238	-0.0957623	-0.055767
		CAGL0I07513g		0.11	YOL100W	PKH2	Serine/threonine protein kinase; involved in sphingolipid-mediated signaling pathway that controls endocytosis; activates Ypk1p and Ykr2p, components of signaling cascade required for maintenance of cell wall integrity; redundant with Pkh1p; PKH2 has a paralog, PKH1, that arose from the whole genome duplication	Anc_3.092	2-to-2		227	242.813	589.083	472.781	227.93	343.196		0.209574	-1.41215	1.40451	-0.601286	0.0673118		0.097156	-0.317299	0.590445	-0.110071	0.123434
		CAGL0E00649g		0.02	YCR079W	PTC6	Mitochondrial type 2C protein phosphatase (PP2C); has similarity to mammalian PP1Ks; involved in mitophagy; null mutant is sensitive to rapamycin and has decreased phosphorylation of the Pda1 subunit of pyruvate dehydrogenase	Anc_6.353	1-to-1		171	76.3128	232.292	229.062	93.8353	82.5612		-1.98484	-0.0599079	-0.244793	-1.02237	-0.76318		-1.164	-0.0202013	-0.184668	-0.5921	-0.45629
		CAGL0L10626g		0.495	YMR198W	CIK1	Kinesin-associated protein; required for both karyogamy and mitotic spindle organization, interacts stably and specifically with Kar3p and may function to target this kinesin to a specific cellular role; CIK1 has a paralog, VIK1, that arose from the whole genome duplication	Anc_6.289	2-to-2		4	21.9688	52.5705	27.4651	27.3815	45.9976		1.52472	-1.14172	0.612066	0.191502	0.33169		2.45739	-0.936652	0.748357	0.760367	0.756364
		CAGL0J08613g		0	YOR087W	YVC1	Vacuolar cation channel; mediates release of Ca(2+) from the vacuole in response to hyperosmotic shock	Anc_2.198	1-to-1		276	163.032	638.044	555.952	182.294	234.45		-1.60036	-0.935049	0.744639	-1.26771	-0.596925		-0.759514	-0.198694	0.363013	-0.479104	-0.198398
		CAGL0E00561g		0.005	YCR084C	TUP1	General repressor of transcription; forms complex with Cyc8p, involved in the establishment of repressive chromatin structure through interactions with histones H3 and H4, appears to enhance expression of some genes	Anc_6.363	2-to-1		96	178.063	75.9182	45.0303	50.3247	35.8735		1.58108	-1.13616	-0.4374	0.222462	0.00250759		0.891283	-0.753548	-0.488347	0.0688672	-0.116871
		CAGL0B03663g		0	YCR005C	CIT2	Citrate synthase; catalyzes the condensation of acetyl coenzyme A and oxaloacetate to form citrate, peroxisomal isozyme involved in glyoxylate cycle; expression is controlled by Rtg1p and Rtg2p transcription factors; CIT2 has a paralog, CIT1, that arose from the whole genome duplication	Anc_1.422	2-to-2		3043	2494.04	6021.61	5765.56	3657.75	4331.38		-1.14842	-0.79328	1.42551	-0.970848	-0.172063		-0.287009	-0.0626867	0.243872	-0.174848	-0.0352747
		CAGL0B03883g		0				Anc_5.149	1-to-0		463	479.846	947.592	876.862	477.364	711.999		0.138742	-0.642317	1.87901	-0.251787	0.45848		0.0515581	-0.111915	0.576784	-0.0301787	0.172142
		CAGL0E01243g	CTH2	0	YDR151C	CTH1	Member of the CCCH zinc finger family; similar to mammalian Tis11 protein, which activates transcription and also has a role in mRNA degradation; may function with Tis11p in iron homeostasis; CTH1 has a paralog, TIS11, that arose from the whole genome duplication	Anc_8.333	1-to-2		138	106.375	317.886	233.952	89.6463	42.6512		-0.637338	-1.43292	-1.21673	-1.03513	-1.09566		-0.375504	-0.442293	-1.07166	-0.408898	-0.629818
		CAGL0H07293g		0	YDR314C	RAD34	Protein involved in nucleotide excision repair (NER); homologous to RAD4	Anc_5.340	1-to-1		199	190.782	270.102	195.138	233.62	141.897		-0.122932	-1.39668	-1.40286	-0.759805	-0.974157		-0.0608435	-0.469015	-0.719317	-0.264929	-0.416392
		CAGL0A03696g	GAL83	0	YER027C	GAL83	One of three possible beta-subunits of the Snf1 kinase complex; allows nuclear localization of the Snf1 kinase complex in the presence of a nonfermentable carbon source; contains glycogen-binding domain; GAL83 has a paralog, SIP2, that arose from the whole genome duplication	Anc_3.517	2-to-2		132	80.9378	290.783	214.379	1168.16	1005.27		-1.13453	-1.36404	-0.881776	-1.24928	-1.12678		-0.705652	-0.43978	-0.216645	-0.572716	-0.454025
		CAGL0F06215g		0.53	YMR044W	IOC4	Member of a complex (Isw1b) with Isw1p and Ioc2p; interacts directly with H3K36me3 nucleosomes through its PWWP domain to recruit the Isw1b complex to open reading frames in a Set2p-dependent manner; Isw1b exhibits nucleosome-stimulated ATPase activity and acts within coding regions to coordinate transcription elongation with termination and processing	Anc_2.609	1-to-1		66	20.8126	34.9005	36.3586	77.7064	48.6822		-1.82969	0.0677802	-0.747094	-0.880956	-0.836336		-1.66501	0.0590483	-0.674638	-0.802981	-0.7602
		CAGL0M06479g		0.045	YBR188C	NTC20	Member of the NineTeen Complex (NTC); this complex contains Prp19p and stabilizes U6 snRNA in catalytic forms of the spliceosome containing U2, U5, and U6 snRNAs	Anc_8.556	1-to-1		15	8.09378	73.9512	86.6159	90.5849	26.988		-0.520968	0.397517	-1.85937	-0.0617254	-0.660941		-0.890077	0.22806	-1.74695	-0.331008	-0.80299
		CAGL0E02871g		0	YBL013W	FMT1	Methionyl-tRNA formyltransferase; catalyzes the formylation of initiator Met-tRNA in mitochondria; potential Cdc28p substrate	Anc_4.095	1-to-1		429	363.064	686.84	522.387	587.705	579.933		-0.615125	-1.86938	-0.0621051	-1.24225	-0.848869		-0.240754	-0.394855	-0.0192043	-0.317805	-0.218271
		CAGL0L13288g		0.11	YEL062W	NPR2	Subunit of SEA (Seh1-associated), Npr2/3, and Iml1p complexes; Npr2/3 complex mediates downregulation of TORC1 activity upon amino acid limitation; SEA complex is a coatomer-related complex that associates dynamically with the vacuole; Iml1p complex is required for non-nitrogen-starvation (NNS)-induced autophagy; Iml1p interacts primarily with phosphorylated Npr2p; homolog of human tumor suppress…	Anc_6.017	1-to-1		23	33.5314	49.076	27.6868	99.774	37.6983		0.491049	-0.985132	-1.62788	-0.247041	-0.70732		0.543878	-0.825819	-1.40417	-0.140971	-0.562036
		CAGL0J01089g		0.03	YJL030W	MAD2	Component of the spindle-assembly checkpoint complex; delays onset of anaphase in cells with defects in mitotic spindle assembly; forms a complex with Mad1p; regulates APC/C activity during prometaphase and metaphase of meiosis I; gene dosage imbalance between MAD1 and MAD2 leads to chromosome instability	Anc_5.244	1-to-1		179	83.2503	67.8786	57.5947	24.2558	20.9759		-1.92642	-0.364166	-0.129844	-1.14529	-0.80681		-1.10443	-0.237021	-0.209597	-0.670727	-0.517017
		CAGL0J02002g		0	YIL006W	YIA6	Mitochondrial NAD+ transporter; involved in the transport of NAD+ into the mitochondria (see also YEA6); member of the mitochondrial carrier subfamily; disputed role as a pyruvate transporter; has putative mouse and human orthologs; YIA6 has a paralog, YEA6, that arose from the whole genome duplication	Anc_7.133	1-to-2		117	80.9378	202.395	232.609	118.716	48.0016		-0.830103	0.578165	-1.68038	-0.125969	-0.644105		-0.531623	0.200731	-1.30636	-0.165446	-0.545751
		CAGL0E01837g	YPS9	0				0	1-to-0		285	391.97	614.238	526.931	582.889	749.764		1.11887	-1.01875	1.23723	0.0500616	0.445786		0.459782	-0.221183	0.363216	0.1193	0.200605
		CAGL0H02321g		0.04	YMR264W	CUE1	Ubiquitin-binding protein; endoplasmic reticulum membrane protein that recruits the ubiquitin-conjugating enzyme Ubc7p to the ER where it functions in protein degradation; contains a CUE domain that binds ubiquitin to facilitate intramolecular monoubiquitination; CUE1 has a paralog, CUE4, that arose from the whole genome duplication	Anc_8.816	2-to-2		96	40.4689	75.4153	57.373	1220.61	1068.19		-1.66849	-0.623957	-0.797023	-1.14622	-1.02982		-1.24622	-0.394484	-0.192426	-0.820352	-0.611044
		CAGL0H06149g		0.66	YAL021C	CCR4	Component of the CCR4-NOT transcriptional complex; CCR4-NOT is involved in regulation of gene expression; component of the major cytoplasmic deadenylase, which is involved in mRNA poly(A) tail shortening	Anc_7.078	1-to-1		32	20.8126	45.995	19.015	1.43785	16.2966		-0.542736	-1.39488	1.248	-0.968809	-0.229874		-0.620616	-1.27434	3.50259	-0.947477	0.535878
		CAGL0D05478g		0.63	YGR186W	TFG1	TFIIF (Transcription Factor II) largest subunit; involved in both transcription initiation and elongation of RNA polymerase II; homologous to human RAP74	Anc_5.193	1-to-1		43	28.9064	80.7428	47.0343	73.768	27.0635		-0.578156	-1.20906	-1.41437	-0.893606	-1.06719		-0.57295	-0.77962	-1.44665	-0.676285	-0.933072
		CAGL0L01221g		0.005	YEL043W		Predicted cytoskeleton protein involved in intracellular signaling; based on quantitative analysis of protein-protein interaction maps; may interact with ribosomes, based on co-purification studies; contains fibronectin type III domain fold	Anc_1.487	1-to-1		158	178.063	185.534	118.421	105.838	57.5583		0.330228	-1.55987	-1.11825	-0.61482	-0.78263		0.172465	-0.64775	-0.878759	-0.237642	-0.451348
		CAGL0E03454g	IMH1	0	YLR309C	IMH1	Protein involved in vesicular transport; mediates transport between an endosomal compartment and the Golgi, contains a Golgi-localization (GRIP) domain that interacts with activated Arl1p-GTP to localize Imh1p to the Golgi	Anc_4.046	1-to-1		156	171.126	478.805	342.908	571.262	617.414		0.253113	-1.89495	0.365065	-0.820917	-0.42559		0.13351	-0.481615	0.112086	-0.174053	-0.078673
		CAGL0C01507g		0	YPL179W	PPQ1	Protein phosphatase that regulates the mating response; negatively regulates the MAP kinase signaling cascade during mating; member of the serine/threonine phosphatase PP1 family	Anc_6.172	1-to-1		214	179.219	634.657	691.163	1129.83	1500.39		-0.518625	0.60846	1.77435	0.0449179	0.621395		-0.255884	0.123049	0.40923	-0.0664175	0.0921315
		CAGL0I07997g		0.005	YOL076W	MDM20	Non-catalytic subunit of the NatB N-terminal acetyltransferase; NatB catalyzes N-acetylation of proteins with specific N-terminal sequences; involved in mitochondrial inheritance and actin assembly	Anc_3.130	1-to-1		22	6.93753	58.8592	26.2415	46.5111	26.3357		-1.0898	-1.46631	-0.668348	-1.27805	-1.07482		-1.66501	-1.16542	-0.820553	-1.41521	-1.21699
		CAGL0L05742g		0.005	YJL133W	MRS3	Iron transporter, mediates Fe2+ transport across inner mito membrane; mitochondrial carrier family member; active under low-iron conditions; may transport other cations; MRS3 has a paralog, MRS4, that arose from the whole genome duplication	Anc_1.219	2-to-2		105	49.7189	547.779	452.099	96.9603	104.776		-1.5223	-1.19764	0.159142	-1.35997	-0.853599		-1.07852	-0.276954	0.111836	-0.677738	-0.414547
		CAGL0B00506g		0.91	YCL052C	PBN1	Component of glycosylphosphatidylinositol-mannosyltransferase I; essential component; required for the autocatalytic post-translational processing of the protease B precursor Prb1p; localizes to ER in lumenal orientation; homolog of mammalian PIG-X	Anc_1.014	1-to-1		36	6.93753	13.8253	19.3475	36.4465	27.7724		-1.88309	0.373957	-0.297276	-0.754568	-0.602137		-2.3755	0.484835	-0.392127	-0.945334	-0.760932
		CAGL0M10043g		0	YDR444W		Putative hydrolase acting on ester bonds	Anc_5.560	1-to-1		333	346.876	543.979	396.282	732.301	695.732		0.143525	-1.91889	-0.258518	-0.887681	-0.67796		0.0588992	-0.457022	-0.0739068	-0.199061	-0.157343
		CAGL0M09889g		0.04	YLR407W		Putative protein of unknown function; null mutant displays elongated buds and a large fraction of budded cells have only one nucleus	Anc_4.272	1-to-1		107	48.5627	174.484	212.601	234.995	182.497		-1.61229	0.774728	-0.748856	-0.41878	-0.528805		-1.13969	0.285055	-0.364755	-0.427318	-0.406463
		CAGL0J03256g		0.025	YER075C	PTP3	Phosphotyrosine-specific protein phosphatase; involved in the inactivation of mitogen-activated protein kinase (MAPK) during osmolarity sensing; dephosporylates Hog1p MAPK and regulates its localization; localized to the cytoplasm	Anc_7.264	1-to-1		138	126.032	307.752	235.172	826.449	619.049		-0.228886	-1.24717	-1.46492	-0.738028	-0.980326		-0.130881	-0.388056	-0.416872	-0.259469	-0.311937
		CAGL0J09966g	YDJ1	0	YNL064C	YDJ1	Type I HSP40 co-chaperone; involved in regulation of HSP90 and HSP70 functions; critical for determining cell size at Start as a function of growth rate; involved in protein translocation across membranes; member of the DnaJ family	Anc_2.243	1-to-1		83	87.8753	98.1073	80.396	216.614	369.975		0.121113	-0.528434	1.85969	-0.20366	0.484122		0.082347	-0.287237	0.772304	-0.102445	0.189138
		CAGL0F02475g		0.56	YJL203W	PRP21	Subunit of the SF3a splicing factor complex; required for spliceosome assembly	Anc_1.132	1-to-1		96	166.501	188.22	133.761	165.29	131.045		1.38619	-1.22144	-0.580841	0.0823759	-0.138696		0.794421	-0.492759	-0.334933	0.150831	-0.0110901
		CAGL0D05962g		0	YGR174C	CBP4	Mitochondrial protein required for assembly of cytochrome bc1 complex; interacts with the Cbp3p-Cbp6p complex and newly synthesized cytochrome b (Cobp) to promote assembly of Cobp into the cytochrome bc1 complex	Anc_5.186	1-to-1		95	49.7189	257.302	256.957	88.8335	166.059		-1.28208	-0.00604566	1.4499	-0.644061	0.0539253		-0.934132	-0.00193208	0.902519	-0.468032	-0.0111818
		CAGL0K03465g		0.485	YMR108W	ILV2	Acetolactate synthase; catalyses the first common step in isoleucine and valine biosynthesis and is the target of several classes of inhibitors, localizes to the mitochondria; expression of the gene is under general amino acid control	Anc_2.441	1-to-1		15	18.5001	48.4837	14.1205	40.4471	48.0205		0.212759	-1.91035	0.225041	-0.848797	-0.490851		0.302568	-1.77971	0.247615	-0.738571	-0.409842
		CAGL0B03927g		0.01	YJR014W	TMA22	Protein of unknown function; associates with ribosomes and has a putative RNA binding domain; interacts with Tma20p; similar to human GRAP and human DRP1, which interacts with human Tma20p homolog MCT-1; protein abundance increases in response to DNA replication stress	Anc_5.144	1-to-1		166	146.844	248.848	292.323	193.734	329.858		-0.329857	0.745383	1.75449	0.207763	0.72334		-0.176896	0.232295	0.767767	0.0276997	0.274389
		CAGL0K09922g		0.07	YOR359W	VTS1	Flap-structured DNA-binding and RNA-binding protein; stimulates deadenylation-dependent mRNA degradation mediated by the CCR4-NOT deadenylase complex; member of the Smaug (Smg) family of post-transcriptional regulators which bind RNA through a conserved sterile alpha motif (SAM) domain that interacts with Smg recognition element (SREs) containing transcripts; stimulates Dna2p endonuclease activity	Anc_7.027	1-to-1		14	13.8751	210.759	137.215	7.62676	29.8142		-0.00831076	-1.59559	1.09129	-0.801952	-0.170871		-0.0129335	-0.619157	1.96686	-0.316045	0.444922
		CAGL0H04213g		0	YML081W	TDA9	Transcription factor that regulates acetate production; green fluorescent protein (GFP)-fusion protein localizes to the nucleus; null mutant is sensitive to expression of the top1-T722A allele; not an essential gene; TDA9 has a paralog, RSF2, that arose from the whole genome duplication	Anc_4.351	2-to-2		366	367.689	493.349	386.613	270.627	386.008		0.0165758	-1.43039	1.2982	-0.706908	-0.038539		0.00664204	-0.351719	0.512326	-0.172538	0.0557498
		CAGL0H06567g		0.97	YIL147C	SLN1	Histidine kinase osmosensor that regulates a MAP kinase cascade; transmembrane protein with an intracellular kinase domain that signals to Ypd1p and Ssk1p, thereby forming a phosphorelay system similar to bacterial two-component regulators	Anc_5.700	1-to-1		85	112.157	27.9561	5.4487	6.31402	5.37872		0.623557	-1.82629	-0.064135	-0.601366	-0.422289		0.399981	-2.35918	-0.231296	-0.979601	-0.730166
		CAGL0K04037g	FKS2	0	YGR032W	GSC2	Catalytic subunit of 1,3-beta-glucan synthase; involved in formation of the inner layer of the spore wall; activity positively regulated by Rho1p and negatively by Smk1p; GSC2 has a paralog, FKS1, that arose from the whole genome duplication	Anc_4.173	2-to-2		440	411.627	1533.54	1294.4	1528.62	1338.79		-0.251138	-1.71299	-0.852522	-0.982063	-0.938882		-0.0961674	-0.244586	-0.191297	-0.170376	-0.17735
		CAGL0A04785g	RTG2	0	YGL252C	RTG2	Sensor of mitochondrial dysfunction; regulates the subcellular location of Rtg1p and Rtg3p, transcriptional activators of the retrograde (RTG) and TOR pathways; Rtg2p is inhibited by the phosphorylated form of Mks1p	Anc_3.579	1-to-1		167	112.157	326.842	252.293	59.7643	106.052		-1.026	-1.23908	1.06122	-1.13254	-0.401287		-0.574333	-0.37349	0.827413	-0.473911	-0.0401363
		CAGL0B01287g	BUD5	0	YCR038C	BUD5	GTP/GDP exchange factor for Rsr1p (Bud1p); required for both axial and bipolar budding patterns; mutants exhibit random budding in all cell types	Anc_1.134	1-to-1		352	203.501	899.954	863.615	460.673	526.657		-1.80445	-0.335963	0.583388	-1.07021	-0.519008		-0.790541	-0.059463	0.19312	-0.425002	-0.218961
		CAGL0M01342g	PEX3	0	YDR329C	PEX3	Peroxisomal membrane protein (PMP); required for proper localization and stability of PMPs; anchors peroxisome retention factor Inp1p at the peroxisomal membrane; interacts with Pex19p	Anc_5.372	1-to-1		96	78.6253	368.102	280.645	139.596	221.915		-0.427436	-1.37262	1.2802	-0.900029	-0.173285		-0.288041	-0.391357	0.668751	-0.339699	-0.00354877
		CAGL0M10978g		0				Anc_6.347	1-to-0		264	196.563	594.105	492.923	429.478	316.368		-0.911673	-1.21225	-1.18221	-1.06196	-1.10205		-0.425544	-0.269357	-0.440979	-0.347451	-0.378627
		CAGL0H04917g		0.95	YDR088C	SLU7	RNA splicing factor; required for ATP-independent portion of 2nd catalytic step of spliceosomal RNA splicing; interacts with Prp18p; contains zinc knuckle domain	Anc_8.222	1-to-1		1	1.15625	50.8009	15.2333	6.37658	5.43535		0.0354462	-1.91746	-0.064282	-0.941008	-0.648766		0.209459	-1.73763	-0.230409	-0.764084	-0.586193
		CAGL0G04125g		0	YJR004C	SAG1	Alpha-agglutinin of alpha-cells; binds to Aga1p during agglutination, N-terminal half is homologous to the immunoglobulin superfamily and contains binding site for a-agglutinin, C-terminal half is highly glycosylated and contains GPI anchor	Anc_5.225	1-to-1		127	61.2815	65.0845	84.0578	76.3307	116.157		-1.60873	0.619503	0.840946	-0.494611	-0.0494255		-1.05131	0.369069	0.60574	-0.341118	-0.0254989
		CAGL0M00616g		0.04	YJR126C	VPS70	Protein of unknown function involved in vacuolar protein sorting	Anc_4.348	1-to-1		27	24.2813	186.342	112.41	24.8811	8.74397		-0.132055	-1.74082	-0.785939	-0.936436	-0.88627		-0.153111	-0.729188	-1.50869	-0.441149	-0.796997
		CAGL0J02992g		0.05	YER063W	THO1	Conserved nuclear RNA-binding protein; specifically binds to transcribed chromatin in a THO- and RNA-dependent manner, genetically interacts with shuttling hnRNP NAB2; overproduction suppresses transcriptional defect caused by hpr1 mutation	Anc_7.244	1-to-1		89	72.844	262.197	172.456	152.787	114.918		-0.415617	-1.74021	-0.676877	-1.07792	-0.944236		-0.288995	-0.604421	-0.410913	-0.446708	-0.434776
		CAGL0H00506g	ATP2	0	YJR121W	ATP2	Beta subunit of the F1 sector of mitochondrial F1F0 ATP synthase; which is a large, evolutionarily conserved enzyme complex required for ATP synthesis; F1 translationally regulates ATP6 and ATP8 expression to achieve a balanced output of ATP synthase genes encoded in nucleus and mitochondria; phosphorylated	Anc_7.507	1-to-1		43	11.5625	47.6119	66.3818	11.5652	24.3034		-1.68266	0.701263	0.579685	-0.490698	-0.133904		-1.89488	0.479466	1.07137	-0.707706	-0.11468
		CAGL0F01771g		0.005	YLR057W	MNL2	Putative mannosidase involved in ER-associated protein degradation; localizes to the endoplasmic reticulum; sequence similarity with seven-hairpin glycosidase (GH47) family members, such as Mns1p and Mnl1p, that hydrolyze 1,2-linked alpha-D-mannose residues; non-essential gene	Anc_8.039	1-to-1		780	823.253	1199.54	1222.33	1651.71	2162.85		0.241861	0.177399	1.88844	0.20963	0.769234		0.077862	0.0271564	0.388979	0.0525092	0.164666
		CAGL0J09526g		0.15	YPL022W	RAD1	Single-stranded DNA endonuclease (with Rad10p); cleaves single-stranded DNA during nucleotide excision repair and double-strand break repair; subunit of Nucleotide Excision Repair Factor 1 (NEF1); homolog of human XPF protein	Anc_8.473	1-to-1		26	50.8752	158.844	128.649	76.4564	27.7347		1.00745	-0.71226	-1.45658	0.147595	-0.387129		0.968451	-0.304167	-1.46295	0.332142	-0.266221
		CAGL0C02057g		0.21				0	1-to-0		35	9.25004	123.53	166.453	19.1297	9.47176		-1.54392	1.0119	-0.480241	-0.266014	-0.337423		-1.91982	0.430255	-1.01411	-0.744785	-0.834561
		CAGL0K06677g	MET8	0	YBR213W	MET8	Bifunctional dehydrogenase and ferrochelatase; involved in the biosynthesis of siroheme, a prosthetic group used by sulfite reductase; required for sulfate assimilation and methionine biosynthesis	Anc_6.105	1-to-1		136	89.0316	194.292	254.634	59.0767	109.313		-1.00444	1.1416	1.14809	0.068579	0.428417		-0.611217	0.390199	0.887806	-0.110509	0.222262
		CAGL0J02530g		0.005				0	1-to-0		418	343.408	831.528	843.279	3937.88	4831.98		-0.715853	0.111681	1.76013	-0.302086	0.385319		-0.283581	0.0202457	0.295194	-0.131668	0.0106196
		CAGL0M06083g	SSE1	0.97	YBR169C	SSE2	Member of the heat shock protein 70 (HSP70) family; may be involved in protein folding; localized to the cytoplasm; SSE2 has a paralog, SSE1, that arose from the whole genome duplication	Anc_8.590	1-to-2		2	4.62502	50.7562	38.2472	116.279	43.3224		0.372627	-0.525654	-1.78991	-0.0765132	-0.647646		1.20946	-0.408231	-1.4244	0.400614	-0.207725
		CAGL0L00627g		0	YAL056W	GPB2	Multistep regulator of cAMP-PKA signaling; inhibits PKA downstream of Gpa2p and Cyr1p, thereby increasing cAMP dependency; inhibits Ras activity through direct interactions with Ira1p/2p; regulated by G-alpha protein Gpa2p; GPB2 has a paralog, GPB1, that arose from the whole genome duplication	Anc_7.009	2-to-2		1158	1118.1	2289.29	1997.09	5896.61	5325.27		-0.170721	-1.65545	-0.920675	-0.913085	-0.915615		-0.0505885	-0.197001	-0.147032	-0.123795	-0.13154
		CAGL0D04356g		0	YDR019C	GCV1	T subunit of the mitochondrial glycine decarboxylase complex; glycine decarboxylase is required for the catabolism of glycine to 5,10-methylene-THF; expression is regulated by levels of levels of 5,10-methylene-THF in the cytoplasm	Anc_3.246	1-to-1		1399	1242.97	4592.02	4303.1	1796.55	2206.25		-0.594725	-1.06433	1.45861	-0.829528	-0.0668154		-0.1706	-0.0937515	0.296363	-0.132176	0.0106705
		CAGL0E01485g		0.04	YOL138C	RTC1	Subunit of the SEA (Seh1-associated) complex; SEA is a coatomer-related complex that associates dynamically with the vacuole; null mutation suppresses cdc13-1 temperature sensitivity; has N-terminal WD-40 repeats and a C-terminal RING motif	Anc_3.022	1-to-1		564	502.971	1341.54	1194.3	1587	1964.96		-0.46062	-1.11868	1.46565	-0.789649	-0.0378829		-0.165221	-0.167731	0.308192	-0.166476	-0.00825329
		CAGL0J06314g		0.04	YDL178W	DLD2	D-lactate dehydrogenase; located in the mitochondrial matrix	Anc_7.286	1-to-1		70	107.532	54.3401	33.468	126.906	62.8521		0.925292	-0.894104	-1.39679	0.0155939	-0.4552		0.619335	-0.699236	-1.01373	-0.0399507	-0.364543
		CAGL0C01617g		0.005				0	1-to-0		83	53.1877	148.8	217.819	68.5792	37.8587		-0.858807	1.45418	-0.863566	0.297687	-0.0893974		-0.642019	0.549753	-0.857147	-0.0461326	-0.316471
		CAGL0J04180g		0	YFL013C	IES1	Subunit of the INO80 chromatin remodeling complex; relocalizes to the cytosol in response to hypoxia	Anc_8.064	1-to-1		330	494.877	1922.01	1768.82	1045.44	1165.69		1.51213	-0.943837	0.64306	0.284145	0.403783		0.584604	-0.119827	0.157073	0.232389	0.207284
		CAGL0H00704g		0.08	YPL250C	ICY2	Protein of unknown function; mobilized into polysomes upon a shift from a fermentable to nonfermentable carbon source; potential Cdc28p substrate; ICY2 has a paralog, ICY1, that arose from the whole genome duplication	Anc_6.285	1-to-2		37	10.4063	142.638	137.654	8.18939	31.6956		-1.5208	-0.118645	1.12409	-0.819725	-0.171786		-1.83007	-0.0513177	1.95245	-0.940694	0.0236887
		CAGL0L08162g		0	YCR033W	SNT1	Subunit of the Set3C deacetylase complex; interacts directly with the Set3C subunit, Sif2p; putative DNA-binding protein; mutant has increased aneuploidy tolerance; relocalizes to the cytosol in response to hypoxia	Anc_1.141	1-to-1		557	405.845	914.696	948.125	913.721	701.175		-1.23661	0.30008	-1.39914	-0.468264	-0.778557		-0.456747	0.0517855	-0.381979	-0.202481	-0.262314
		CAGL0F05687g		0.035	YDR186C		Putative protein of unknown function; may interact with ribosomes, based on co-purification experiments; green fluorescent protein (GFP)-fusion protein localizes to the cytoplasm	Anc_8.390	1-to-1		36	53.1877	149.519	84.8427	30.3198	19.0001		0.62631	-1.72676	-0.439178	-0.550223	-0.513208		0.563096	-0.817468	-0.674248	-0.127186	-0.30954
		CAGL0G09174g		0	YPL195W	APL5	Delta adaptin-like subunit of the clathrin associated protein complex; functions in transport of alkaline phosphatase to the vacuole via the alternate pathway; suppressor of loss of casein kinase 1 function; the clathrin associated protein complex is also known as AP-3	Anc_6.201	1-to-1		121	90.1878	169.678	99.2956	72.0176	64.1095		-0.679462	-1.75042	-0.19351	-1.21494	-0.874464		-0.424002	-0.772996	-0.167811	-0.598499	-0.454936
		CAGL0J00407g		0.015	YHR050W	SMF2	Divalent metal ion transporter involved in manganese homeostasis; has broad specificity for di-valent and tri-valent metals; post-translationally regulated by levels of metal ions; member of the Nramp family of metal transport proteins	Anc_5.282	1-to-1		38	17.3438	213.031	139.658	188.233	201.488		-1.01156	-1.58046	0.194954	-1.29601	-0.799025		-1.13158	-0.609173	0.0981713	-0.870375	-0.547526
		CAGL0M13211g		0.005	YKL063C		Putative protein of unknown function; green fluorescent protein (GFP)-fusion protein localizes to the Golgi	Anc_2.599	1-to-1		42	43.9377	55.3013	18.013	162.726	162.192		0.0711808	-1.88511	-0.00861363	-0.906965	-0.607514		0.065069	-1.61827	-0.00474323	-0.776601	-0.519315
		CAGL0L04598g		0	YOR173W	DCS2	m(7)GpppX pyrophosphatase regulator; non-essential, stress induced regulatory protein; modulates m7G-oligoribonucleotide metabolism; inhibits Dcs1p; regulated by Msn2p, Msn4p, and the Ras-cAMP-cAPK signaling pathway; mutant has increased aneuploidy tolerance; DCS2 has a paralog, DCS1, that arose from the whole genome duplication	Anc_6.063	2-to-2		2522	2800.45	5981.67	5775.23	2594.49	3210.56		0.600683	-0.640587	1.66862	-0.0199519	0.542906		0.15109	-0.0506697	0.307374	0.0502099	0.135931
		CAGL0E02585g		0.075	YOR001W	RRP6	Nuclear exosome exonuclease component; has 3'-5' exonuclease activity; involved in RNA processing, maturation, surveillance, degradation, tethering, and export; binds nuclear exosome-associated nucleic acid binding protein Lrp1p in the nucleus and protects it from proteolysis; has similarity to E. coli RNase D and to human PM-Sc1 100 (EXOSC10); mutant displays reduced transcription elongation in …	Anc_6.025	1-to-1		372	452.095	612.647	529.711	872.522	1123.2		0.727463	-0.967034	1.43998	-0.119786	0.400136		0.281325	-0.209851	0.364351	0.035737	0.145275
		CAGL0E02761g		0	YBL006C	LDB7	Component of the RSC chromatin remodeling complex; interacts with Rsc3p, Rsc30p, Npl6p, and Htl1p to form a module important for a broad range of RSC functions	Anc_4.111	1-to-1		357	351.501	735.648	565.533	693.916	659.186		-0.0552811	-1.85958	-0.253813	-0.95743	-0.722891		-0.0223938	-0.379404	-0.0740752	-0.200899	-0.158624
		CAGL0M13563g		0.075	YMR292W	GOT1	Homodimeric protein that is packaged into COPII vesicles; cycles between the ER and Golgi; involved in secretory transport but not directly required for aspects of transport assayed in vitro; may influence membrane composition	Anc_5.035	1-to-1		7	1.15625	36.562	12.5643	25.6938	9.44344		-0.892635	-1.45847	-0.77194	-1.17555	-1.04102		-2.5979	-1.54101	-1.44404	-2.06945	-1.86098
		CAGL0F06831g		0.855	YIR033W	MGA2	ER membrane protein involved in regulation of OLE1 transcription; inactive ER form dimerizes and one subunit is then activated by ubiquitin/proteasome-dependent processing followed by nuclear targeting; MGA2 has a paralog, SPT23, that arose from the whole genome duplication	Anc_2.662	1-to-2		2	1.15625	24.3089	4.11423	11.0653	4.717		-0.164227	-1.82337	-0.408674	-0.993799	-0.798757		-0.790541	-2.56279	-1.2301	-1.67667	-1.52781
		CAGL0J07436g	PDR16	0.08	YNL231C	PDR16	Phosphatidylinositol transfer protein (PITP); controlled by the multiple drug resistance regulator Pdr1p; localizes to lipid particles and microsomes; controls levels of various lipids, may regulate lipid synthesis; homologous to Pdr17p; protein abundance increases in response to DNA replication stress	Anc_2.012	1-to-1		7	2.31251	78.4069	58.9292	79.0191	25.0028		-0.588343	-0.662995	-1.65139	-0.625669	-0.967577		-1.5979	-0.411998	-1.66011	-1.00495	-1.22333
		CAGL0J04202g	HSP12	0.035	YFL014W	HSP12	Plasma membrane protein involved in maintaining membrane organization; involved in maintaining organization during stress conditions; induced by heat shock, oxidative stress, osmostress, stationary phase, glucose depletion, oleate and alcohol; protein abundance increased in response to DNA replication stress and dietary restriction; regulated by the HOG and Ras-Pka pathways; required for dietary …	Anc_8.062	1-to-1		37	30.0626	389.896	301.877	466.426	338.583		-0.292762	-1.33589	-1.28069	-0.814327	-0.969782		-0.299555	-0.369129	-0.462139	-0.334342	-0.376941
		CAGL0G05291g		0.005	YDR071C	PAA1	Polyamine acetyltransferase; acetylates polyamines (e.g. putrescine, spermidine, spermine) and also aralkylamines (e.g. tryptamine, phenylethylamine); may be involved in transcription and/or DNA replication	Anc_8.190	1-to-1		152	137.594	249.549	174.908	662.348	519.228		-0.260217	-1.45891	-1.1412	-0.859562	-0.953443		-0.143651	-0.512727	-0.351221	-0.328189	-0.335866
		CAGL0E01419g	YPS2	0	YDR144C	MKC7	GPI-anchored aspartyl protease; member of the yapsin family of proteases involved in cell wall growth and maintenance; shares functions with Yap3p and Kex2p; MKC7 has a paralog, YPS1, that arose from the whole genome duplication	Anc_8.318	2-to-2		246	145.688	544.266	470.338	423.478	367.943		-1.52967	-0.917153	-0.557901	-1.22341	-1.00158		-0.755776	-0.210611	-0.202804	-0.483194	-0.38973
		CAGL0G08756g		0.925	YIL126W	STH1	ATPase component of the RSC chromatin remodeling complex; required for expression of early meiotic genes; essential helicase-related protein homologous to Snf2p	Anc_2.235	1-to-1		40	11.5625	163.65	133.318	43.3853	72.1823		-1.54829	-0.70392	0.774337	-1.12611	-0.492624		-1.79054	-0.295745	0.734438	-1.04314	-0.450616
		CAGL0A00429g	ERG4	0.02	YGL012W	ERG4	C-24(28) sterol reductase; catalyzes the final step in ergosterol biosynthesis; mutants are viable, but lack ergosterol	Anc_4.112	1-to-1		33	6.93753	22.081	20.682	59.5766	35.1552		-1.72267	-0.0831506	-0.718612	-0.902911	-0.841478		-2.24997	-0.0944334	-0.761009	-1.1722	-1.03514
		CAGL0C03267g	FPS1	0	YLL043W	FPS1	Aquaglyceroporin, plasma membrane channel; involved in efflux of glycerol and xylitol, and in uptake of acetic acid and the trivalent metalloids arsenite and antimonite; role in mediating passive diffusion of glycerol is key factor in maintenance of redox balance; member of major intrinsic protein (MIP) family; phosphorylated by Hog1p MAPK under acetate stress; deletion improves xylose fermentati…	Anc_4.010	2-to-1		392	282.126	458.646	391.272	284.631	199.314		-1.15318	-0.916665	-1.13222	-1.03492	-1.06736		-0.474514	-0.229208	-0.514052	-0.351861	-0.405925
		CAGL0G06556g	PHO23	0	YNL097C	PHO23	Component of the Rpd3L histone deacetylase complex; involved in transcriptional regulation of PHO5; affects termination of snoRNAs and cryptic unstable transcripts (CUTs); C-terminus has similarity to human candidate tumor suppressor p33(ING1) and its isoform ING3	Anc_2.183	1-to-1		20	12.7188	93.5435	60.9331	2.31307	22.9705		-0.453946	-1.05684	1.45795	-0.755395	-0.0176147		-0.653038	-0.618412	3.3119	-0.635725	0.68015
		CAGL0J09790g		0	YDL198C	GGC1	Mitochondrial GTP/GDP transporter; essential for mitochondrial genome maintenance; has a role in mitochondrial iron transport; member of the mitochondrial carrier family	Anc_8.445	1-to-1		131	115.625	388.342	298.104	189.796	279.134		-0.306786	-1.37552	1.20764	-0.841151	-0.15822		-0.180108	-0.381513	0.556507	-0.28081	-0.00170449
		CAGL0H03443g		0.18	YGL073W	HSF1	Trimeric heat shock transcription factor; activates multiple genes in response to highly diverse stresses, including hyperthermia; recognizes variable heat shock elements (HSEs) consisting of inverted NGAAN repeats; monitors translational status of cell at the ribosome through an RQC (Ribosomal Quality Control)-mediated translation-stress signal; involved in diauxic shift; posttranslationally reg…	Anc_6.209	1-to-1		1317	1377.1	2156.09	1852.12	565.26	619.163		0.225353	-1.78985	0.427369	-0.782249	-0.379043		0.064377	-0.219242	0.131403	-0.0774324	-0.00782063
		CAGL0C02981g		0	YCR048W	ARE1	Acyl-CoA:sterol acyltransferase; endoplasmic reticulum enzyme that contributes the major sterol esterification activity in the absence of oxygen; ARE1 has a paralog, ARE2, that arose from the whole genome duplication	Anc_6.317	2-to-2		609	440.533	1122.18	1111.47	608.396	791.573		-1.29645	-0.0871828	1.31817	-0.691817	-0.02182		-0.467192	-0.0138448	0.379712	-0.240519	-0.033775
		CAGL0L08547g		0.13				0	1-to-0		11	28.9064	35.4034	23.7942	13.6282	49.2684		1.06681	-0.597759	1.38898	0.234527	0.619345		1.39388	-0.573277	1.85407	0.410303	0.891559
		CAGL0J04092g		0	YOR223W		Subunit of the DSC ubiquitin ligase complex; protein of unknown function that localizes to the ER and vacuole lumen; overexpression affects endocytic protein trafficking; ortholog of fission yeast dsc3	Anc_8.645	1-to-1		185	165.344	250.86	176.907	194.922	126.896		-0.315053	-1.43931	-1.11921	-0.877181	-0.957856		-0.162051	-0.50389	-0.619258	-0.33297	-0.4284
		CAGL0K06523g		0.025	YDR469W	SDC1	Subunit of the COMPASS (Set1C) complex; COMPASS methylates lysine 4 of histone H3 and is required in chromatin silencing at telomeres; contains a Dpy-30 domain that mediates interaction with Bre2p; similar to C. elegans and human DPY-30	Anc_5.594	1-to-1		54	25.4376	87.6237	47.7038	30.5696	41.9329		-1.14664	-1.40103	0.370406	-1.27383	-0.725754		-1.086	-0.877218	0.455984	-0.981607	-0.50241
		CAGL0H02079g		1	YHR088W	RPF1	Protein involved in assembly and export of the large ribosomal subunit; nucleolar protein; constituent of 66S pre-ribosomal particles; contains a sigma(70)-like motif, which is thought to bind RNA	Anc_5.385	1-to-1		1	1.15625	2.38059	2.77976	24.1936	1.35176		0.0354462	0.0648785	-1.84328	0.0501623	-0.580984		0.209459	0.22364	-4.16171	0.216549	-1.24287
		CAGL0B02035g		0.035	YDR129C	SAC6	Fimbrin, actin-bundling protein; cooperates with Scp1p (calponin/transgelin) in the organization and maintenance of the actin cytoskeleton; relocalizes from plasma membrane to cytoplasm upon DNA replication stress	Anc_8.290	1-to-1		15	1.15625	2.38059	2.77976	4.87618	1.35176		-1.80767	0.0648785	-0.349959	-0.871398	-0.697585		-3.69743	0.22364	-1.85091	-1.7369	-1.7749
		CAGL0H04697g		0.835	YML010W	SPT5	Component of the universally conserved Spt4/5 complex (DSIF complex); the complex has multiple roles in concert with RNA polymerases I and II, including regulation of transcription elongation, RNA processing, quality control, and transcription-coupled DNA repair	Anc_5.538	1-to-1		87	34.6876	62.0482	77.0485	88.8339	66.3495		-1.69113	0.505972	-0.521145	-0.592577	-0.568766		-1.32659	0.312378	-0.421024	-0.507108	-0.478414
		CAGL0D01562g	FCY1	0.025	YPR062W	FCY1	Cytosine deaminase; zinc metalloenzyme that catalyzes the hydrolytic deamination of cytosine to uracil; of biomedical interest because it also catalyzes the deamination of 5-fluorocytosine (5FC) to form anticancer drug 5-fluorouracil (5FU)	Anc_3.351	1-to-1		139	107.532	366.485	271.087	93.6479	58.3333		-0.630696	-1.51278	-0.835893	-1.07174	-0.993122		-0.370323	-0.434999	-0.682926	-0.402661	-0.496083
		CAGL0F03773g		0.94	YMR212C	EFR3	Protein required for Stt4-containing PI kinase complex localization; required for Stt4-containing phosphoinositide (PI) kinase patch assembly at the plasma membrane; exhibits synthetic lethal genetic interactions with PHO85; has sequence similarity to the Drosophila rolling blackout (RBO) gene	Anc_8.727	1-to-1		57	38.1564	80.0237	59.3725	67.0165	20.2292		-0.662886	-0.698285	-1.55833	-0.680585	-0.973165		-0.579037	-0.430633	-1.72808	-0.504835	-0.912582
		CAGL0L12210g		0.025	YLR087C	CSF1	Protein required for fermentation at low temperature; the authentic, non-tagged protein is detected in highly purified mitochondria in high-throughput studies	Anc_8.260	1-to-1		212	144.532	129.908	78.7245	94.3974	79.9426		-1.08136	-1.43906	-0.315876	-1.26021	-0.945431		-0.552677	-0.722607	-0.239783	-0.637642	-0.505022
		CAGL0H00374g	SST2	0.005	YLR452C	SST2	GTPase-activating protein for Gpa1p; regulates desensitization to alpha factor pheromone; also required to prevent receptor-independent signaling of the mating pathway; member of the RGS (regulator of G-protein signaling) family	Anc_7.514	1-to-1		38	75.1565	154.433	127.2	133.095	74.8858		1.21543	-0.64865	-1.19967	0.283388	-0.210966		0.983899	-0.279888	-0.829696	0.352005	-0.041895
		CAGL0H02871g		0.32	YJL071W	ARG2	Acetylglutamate synthase (glutamate N-acetyltransferase); mitochondrial enzyme that catalyzes the first step in the biosynthesis of the arginine precursor ornithine; forms a complex with Arg5,6p	Anc_1.301	1-to-1		11	10.4063	36.3646	11.3407	21.7552	48.8332		-0.0451083	-1.56688	0.933291	-0.805996	-0.226233		-0.0800477	-1.68102	1.1665	-0.880536	-0.19819
		CAGL0J11748g	PLB2	0	YMR006C	PLB2	Phospholipase B (lysophospholipase) involved in lipid metabolism; displays transacylase activity in vitro; overproduction confers resistance to lysophosphatidylcholine	Anc_6.041	1-to-1		250	203.501	574.729	500.81	303.574	192.781		-0.632668	-0.889377	-1.46011	-0.761022	-0.994052		-0.296894	-0.19862	-0.655081	-0.247757	-0.383531
		CAGL0I08965g		0	YFR024C-A	LSB3	Protein containing a C-terminal SH3 domain; binds Las17p, which is a homolog of human Wiskott-Aldrich Syndrome protein involved in actin patch assembly and actin polymerization; protein abundance increases in response to DNA replication stress; LSB3 has a paralog, YSC84, that arose from the whole genome duplication	Anc_1.356	2-to-2		531	368.845	776.666	692.396	1005.87	872.462		-1.39545	-0.85982	-0.794171	-1.12763	-1.01648		-0.525697	-0.165697	-0.205277	-0.345697	-0.29889
		CAGL0K07392g		0.085	YMR243C	ZRC1	Vacuolar membrane zinc transporter; transports zinc from cytosol to vacuole for storage; also has role in resistance to zinc shock resulting from sudden influx of zinc into cytoplasm; human ortholog SLC30A10 functions as a Mn transporter and mutations in SLC30A10 cause neurotoxic accumulation of Mn in liver and brain; ZRC1 has a paralog, COT1, that arose from the whole genome duplication	Anc_8.792	1-to-2		15	8.09378	54.4482	19.3475	15.0662	14.9543		-0.520968	-1.74477	-0.00524235	-1.13287	-0.756994		-0.890077	-1.49274	-0.0107581	-1.19141	-0.797857
		CAGL0J03586g		0.005	YCR066W	RAD18	E3 ubiquitin ligase; forms heterodimer with Rad6p to monoubiquitinate PCNA-K164; heterodimer binds single-stranded DNA and has single-stranded DNA dependent ATPase activity; required for postreplication repair; SUMO-targeted ubiquitin ligase (STUbl) that contains a SUMO-interacting motif (SIM) which stimulates its ubiquitin ligase activity towards the sumoylated form of PCNA	Anc_6.332	1-to-1		1	4.62502	106.21	75.1644	88.8962	165.425		0.624425	-0.925136	1.43775	-0.150355	0.379014		2.20946	-0.498801	0.895987	0.855329	0.868881
		CAGL0L03355g		0.125	YKR045C		Putative protein of unknown function; epitope-tagged protein localizes to the cytoplasm	Anc_1.237	1-to-1		141	102.907	116.541	139.103	278.379	420.293		-0.770603	0.563532	1.54821	-0.103536	0.447046		-0.454359	0.25532	0.594345	-0.0995194	0.131769
		CAGL0M05973g		0.075	YKR048C	NAP1	Histone chaperone; involved in histone exchange by removing and replacing histone H2A-H2B dimers or histone variant dimers from assembled nucleosomes; involved in the transport of H2A and H2B histones to the nucleus; required for the regulation of microtubule dynamics during mitosis; interacts with mitotic cyclin Clb2p; controls bud morphogenesis; phosphorylated by CK2; protein abundance increase…	Anc_1.235	1-to-1		49	89.0316	81.9014	63.8237	178.105	106.165		1.15904	-0.596822	-1.26758	0.281109	-0.235121		0.861536	-0.359795	-0.74642	0.25087	-0.0815598
		CAGL0H06941g		0.01	YML097C	VPS9	Guanine nucleotide exchange factor (GEF); involved in vesicle-mediated vacuolar transport, including Golgi-endosome trafficking and sorting through the multivesicular body (MVB); specifically stimulates the intrinsic guanine nucleotide exchange activity of Rab family members (Vps21p/Ypt52p/Ypt53p); partially redundant with GEF MUK1; required for localization of the CORVET complex to endosomes; si…	Anc_8.876	1-to-1		48	35.8439	203.312	150.666	136.783	71.5866		-0.455801	-1.12373	-1.35199	-0.789766	-0.977173		-0.421307	-0.432341	-0.934124	-0.426824	-0.595924
		CAGL0F06743g		0.015	YIR023W	DAL81	Positive regulator of genes in multiple nitrogen degradation pathways; contains DNA binding domain but does not appear to bind the dodecanucleotide sequence present in the promoter region of many genes involved in allantoin catabolism	Anc_2.651	1-to-1		102	156.094	98.4128	55.5952	77.1434	96.3913		1.06415	-1.40581	0.422298	-0.170828	0.0268809		0.613849	-0.823884	0.32136	-0.105018	0.0371082
		CAGL0D03498g		1	YKL196C	YKT6	Vesicle membrane protein (v-SNARE) with acyltransferase activity; involved in trafficking to and within the Golgi, endocytic trafficking to the vacuole, and vacuolar fusion; membrane localization due to prenylation at the carboxy-terminus	Anc_4.303	1-to-1		15	1.15625	2.38059	2.77976	2.31307	1.35176		-1.80767	0.0648785	-0.105883	-0.871398	-0.616226		-3.69743	0.22364	-0.77497	-1.7369	-1.41625
		CAGL0M04147g		0.015	YNL321W	VNX1	Calcium/H+ antiporter localized to the endoplasmic reticulum membrane; member of the calcium exchanger (CAX) family; potential Cdc28p substrate	Anc_3.019	1-to-1		359	209.282	898.847	915.087	352.647	331.833		-1.79045	0.147866	-0.22655	-0.821292	-0.623045		-0.778535	0.0258326	-0.0877658	-0.376351	-0.280156
		CAGL0C01969g		0.055	YFR048W	RMD8	Cytosolic protein required for sporulation	Anc_3.568	1-to-1		46	27.7501	87.2289	65.3798	23.068	69.6864		-0.744318	-0.706458	1.48849	-0.725388	0.0125703		-0.729141	-0.41596	1.59499	-0.57255	0.149962
		CAGL0E05214g		0.15				0	1-to-0		103	86.7191	321.075	234.507	94.1477	145.376		-0.381008	-1.47341	0.975261	-0.92721	-0.293053		-0.248223	-0.453281	0.626786	-0.350752	-0.024906
		CAGL0J04488g		0	YLR417W	VPS36	Component of the ESCRT-II complex; contains the GLUE (GRAM Like Ubiquitin binding in EAP45) domain which is involved in interactions with ESCRT-I and ubiquitin-dependent sorting of proteins into the endosome	Anc_4.288	1-to-1		126	80.9378	138.38	90.841	157.225	112.877		-1.01499	-1.26833	-0.791111	-1.14166	-1.02481		-0.638538	-0.607219	-0.478087	-0.622879	-0.574615
		CAGL0J03454g	HDA1	0	YNL021W	HDA1	Putative catalytic subunit of a class II histone deacetylase complex; Hda1p interacts with the Hda2p-Hda3p subcomplex to form an active tetramer; deletion increases histone H2B, H3 and H4 acetylation; other members of the HDA1 histone deacetylase complex are Hda2p and Hda3p	Anc_2.285	1-to-1		98	93.6566	155.044	179.904	145.785	262.279		-0.1008	0.542448	1.72043	0.220824	0.720691		-0.0654009	0.21455	0.847263	0.0745747	0.332137
		CAGL0H09592g		0.785				0	1-to-0		159	163.032	275.296	185.916	237.307	289.674		0.0680949	-1.67922	0.659371	-0.805564	-0.317253		0.0361273	-0.566331	0.287677	-0.265102	-0.080842
		CAGL0J06028g	MEP2	0	YNL142W	MEP2	Ammonium permease involved in regulation of pseudohyphal growth; belongs to a ubiquitous family of cytoplasmic membrane proteins that transport only ammonium (NH4+); expression is under the nitrogen catabolite repression regulation	Anc_2.099	1-to-1		92	41.6252	424.077	426.199	85.0204	133.881		-1.51822	0.0288051	0.972815	-0.744707	-0.1722		-1.14418	0.00720113	0.655069	-0.568488	-0.160636
		CAGL0L10428g		0.025	YOR066W	MSA1	Activator of G1-specific transcription factors MBF and SBF; involved in regulation of the timing of G1-specific gene transcription and cell cycle initiation; localization is cell-cycle dependent and regulated by Cdc28p phosphorylation; MSA1 has a paralog, MSA2, that arose from the whole genome duplication	Anc_5.668	2-to-2		74	37.0001	237.843	272.643	81.1444	139.865		-1.22501	0.614198	1.1723	-0.305405	0.187163		-0.999994	0.197001	0.785469	-0.401497	-0.00584149
		CAGL0A02002g		0	YOL024W		Putative protein of unknown function; predicted to have thiol-disulfide oxidoreductase active site; YOL024W has a paralog, IGD1, that arose from the whole genome duplication	Anc_1.363	2-to-2		84	58.969	160.856	215.713	191.484	281.412		-0.696976	1.13488	1.21018	0.218953	0.549363		-0.510433	0.423346	0.555463	-0.0435437	0.156125
		CAGL0M10571g		0	YNR019W	ARE2	Acyl-CoA:sterol acyltransferase; endoplasmic reticulum enzyme that contributes the major sterol esterification activity in the presence of oxygen; ARE2 has a paralog, ARE1, that arose from the whole genome duplication	Anc_6.317	2-to-2		1248	1226.79	2149.58	2180.44	1310.81	1722.59		-0.0850238	0.173571	1.78743	0.0442736	0.625327		-0.0247344	0.0205656	0.394121	-0.00208436	0.129984
		CAGL0G08382g		0.905	YDR195W	REF2	RNA-binding protein; involved in the cleavage step of mRNA 3'-end formation prior to polyadenylation, and in snoRNA maturation; part of holo-CPF subcomplex APT, which associates with 3'-ends of snoRNA- and mRNA-encoding genes; relocalizes to the cytosol in response to hypoxia	Anc_8.403	1-to-1		1	1.15625	29.0701	14.1205	41.4478	8.06337		0.0354462	-0.922045	-1.54185	-0.443299	-0.809484		0.209459	-1.04175	-2.36184	-0.416144	-1.06471
		CAGL0L00517g		0.775	YMR185W	RTP1	Protein required for the nuclear import and biogenesis of RNA pol II; conflicting evidence on whether null mutant is viable with elongated buds, or inviable; interacts with Rpb2, Rpb3, Nup116p, Nup100p and components of the R2TP complex (Rvb1p, Rvb2p, Pih1p); similar to human TMCO7 gene	Anc_6.266	1-to-1		51	65.9065	118.266	65.6015	89.5842	60.1014		0.463481	-1.58794	-0.699068	-0.562228	-0.607841		0.369924	-0.850235	-0.575845	-0.240155	-0.352052
		CAGL0J08349g		0.02	YNL278W	CAF120	Part of the CCR4-NOT transcriptional regulatory complex; involved in controlling mRNA initiation, elongation, and degradation; CAF120 has a paralog, SKG3, that arose from the whole genome duplication	Anc_1.066	1-to-2		316	254.376	830.503	673.049	380.466	341.39		-0.720612	-1.59092	-0.413181	-1.15576	-0.908237		-0.312962	-0.303275	-0.156348	-0.308119	-0.257528
		CAGL0M07001g		0.225	YCR075W-A	EGO2	Putative protein of unknown function; identified by homology to Ashbya gossypii; YCR075W-A has a paralog, YNR034W-A, that arose from the whole genome duplication	Anc_6.348	2-to-2		29	12.7188	11.2473	16.5677	36.8842	6.77768		-0.929697	0.393104	-1.48336	-0.268297	-0.673317		-1.18909	0.5588	-2.44414	-0.315145	-1.02481
		CAGL0K10934g		0.005	YMR192W	GYL1	Putative GTPase activating protein (GAP) with a role in exocytosis; stimulates Gyp5p GAP activity on Ypt1p, colocalizes with Gyp5p at sites of polarized growth; interacts with Gyp5p, Rvs161p, and Rvs167p; involved in recruiting Rvs167p to the bud tip during polarized growth; increases in abundance and relocalizes from bud neck to cytoplasm upon DNA replication stress; GYL1 has a paralog, GYP5, th…	Anc_6.281	2-to-2		84	42.7814	213.229	162.561	160.789	119.654		-1.26294	-1.04822	-0.718998	-1.15558	-1.01005		-0.973405	-0.391425	-0.426298	-0.682415	-0.597043
		CAGL0J04950g		0.015	YJL051W	IRC8	Bud tip localized protein of unknown function; mRNA is targeted to the bud by a She2p dependent transport system; mRNA is cell cycle regulated via Fkh2p, peaking in G2/M phase; null mutant displays increased levels of spontaneous Rad52p foc	Anc_1.331	1-to-1		166	105.219	162.123	119.751	106.901	66.0947		-1.16224	-1.01329	-0.910031	-1.08776	-1.02852		-0.657786	-0.437042	-0.693663	-0.547414	-0.596164
		CAGL0G01254g	ARO8	0.005	YGL202W	ARO8	Aromatic aminotransferase I; expression is regulated by general control of amino acid biosynthesis	Anc_3.511	1-to-1		53	95.9691	172.669	123.644	64.7036	94.6137		1.19003	-1.14554	0.688219	0.0222425	0.244235		0.856578	-0.481821	0.548204	0.187379	0.307654
		CAGL0G08129g		0.02	YDR097C	MSH6	Protein required for mismatch repair in mitosis and meiosis; forms a complex with Msh2p to repair both single-base & insertion-deletion mispairs; also involved in interstrand cross-link repair; potentially phosphorylated by Cdc28p	Anc_8.235	1-to-1		403	293.689	461.332	574.64	172.791	170.114		-1.12097	1.39362	-0.0420191	0.136327	0.076878		-0.456492	0.316851	-0.0225285	-0.0698208	-0.0540567
		CAGL0B01743g									103	67.0628	141.983	151.996	106.15	194.19		-0.90871	0.232825	1.52136	-0.337942	0.281824		-0.619061	0.0983178	0.871363	-0.260371	0.116873
		CAGL0E03938g		0.515	YHL033C	RPL8A	Ribosomal 60S subunit protein L8A; mutation results in decreased amounts of free 60S subunits; homologous to mammalian ribosomal protein L7A, no bacterial homolog; RPL8A has a paralog, RPL8B, that arose from the whole genome duplication	Anc_4.008	1-to-2		175	227.782	218.143	176.233	119.154	201.176		0.777405	-0.844323	1.36254	-0.0334588	0.431874		0.3803	-0.307787	0.755637	0.0362565	0.27605
		CAGL0L07282g		0.06	YDL099W	BUG1	Cis-golgi localized protein involved in ER to Golgi transport; forms a complex with the mammalian GRASP65 homolog, Grh1p; mutants are compromised for the fusion of ER-derived vesicles with Golgi membranes	Anc_2.356	1-to-1		33	12.7188	57.5925	27.7976	45.0734	32.5932		-1.12353	-1.32457	-0.395021	-1.22405	-0.947708		-1.3755	-1.05092	-0.467703	-1.21321	-0.964709
		CAGL0M03399g		0	YEL012W	UBC8	Ubiquitin-conjugating enzyme that regulates gluconeogenesis; negatively regulates gluconeogenesis by mediating the glucose-induced ubiquitination of fructose-1,6-bisphosphatase (FBPase); cytoplasmic enzyme that catalyzes the ubiquitination of histones in vitro	Anc_1.436	1-to-1		69	80.9378	172.759	148.994	596.831	830.707		0.320707	-0.529034	1.66834	-0.104164	0.48667		0.230217	-0.213502	0.477018	0.00835788	0.164578
		CAGL0B03575g		0	YEL056W	HAT2	Subunit of the Hat1p-Hat2p histone acetyltransferase complex; required for high affinity binding of the complex to free histone H4, thereby enhancing Hat1p activity; similar to human RbAp46 and 48; has a role in telomeric silencing	Anc_6.009	1-to-1		174	262.47	186.648	132.648	159.163	181.986		1.24709	-1.2162	0.359673	0.0154458	0.130188		0.593064	-0.49271	0.193328	0.0501767	0.0978939
		CAGL0B01815g		0.01	YDR116C	MRPL1	Mitochondrial ribosomal protein of the large subunit	Anc_8.268	1-to-1		51	15.0313	61.3925	67.6009	31.2575	44.6081		-1.71031	0.216584	0.427652	-0.746864	-0.355359		-1.76253	0.13898	0.513101	-0.811773	-0.370149
		CAGL0I07645g		0.95	YOL094C	RFC4	Subunit of heteropentameric Replication factor C (RF-C); which is a DNA binding protein and ATPase that acts as a clamp loader of the proliferating cell nuclear antigen (PCNA) processivity factor for DNA polymerases delta and epsilon; relocalizes to the cytosol in response to hypoxia	Anc_3.103	1-to-1		13	1.15625	2.38059	2.77976	1.43785	10.124		-1.5955	0.0648785	0.775485	-0.765312	-0.251713		-3.49098	0.22364	2.8158	-1.63367	-0.150513
		CAGL0M06699g		0.005	YIL084C	SDS3	Component of the Rpd3L histone deacetylase complex; required for its structural integrity and catalytic activity, involved in transcriptional silencing and required for sporulation; relocalizes to the cytosol in response to hypoxia; cells defective in SDS3 display pleiotropic phenotypes	Anc_2.301	1-to-1		140	196.563	356.173	276.753	155.475	209.295		0.937915	-1.26128	0.824593	-0.161681	0.167077		0.489567	-0.36398	0.428858	0.0627935	0.184815
		CAGL0H10202g		0.075	YBR058C-A	TSC3	Protein that stimulates the activity of serine palmitoyltransferase; involved in sphingolipid biosynthesis; Lcb1p and Lcb2p are the two components of serine palmitoyltransferase	Anc_3.272	1-to-1		3	1.15625	44.773	15.4549	14.0033	29.6915		-0.331041	-1.61448	0.658342	-0.972763	-0.429061		-1.3755	-1.53456	1.08428	-1.45503	-0.608595
		CAGL0D01672g		0.65	YPR055W	SEC8	Essential 121 kDa subunit of the exocyst complex; the exocyst mediates polarized targeting and tethering of post-Golgi secretory vesicles to active sites of exocytosis at the plasma membrane prior to SNARE-mediated fusion; involved in ER and Golgi inheritance in small buds; relocalizes away from bud neck upon DNA replication stress	Anc_3.340	1-to-1		27	18.5001	138.622	85.614	93.8979	55.4221		-0.444498	-1.4361	-0.922177	-0.940301	-0.93426		-0.545429	-0.695239	-0.76063	-0.620334	-0.667099
		CAGL0G04917g		0	YLR369W	SSQ1	Mitochondrial hsp70-type molecular chaperone; required for assembly of iron/sulfur clusters into proteins at a step after cluster synthesis, and for maturation of Yfh1p, which is a homolog of human frataxin implicated in Friedreich's ataxia	Anc_4.217	1-to-1		4	4.62502	43.9199	44.587	37.1339	4.72644		0.0741014	0.0279232	-1.76114	0.0510123	-0.553037		0.209459	0.0217482	-2.97391	0.115604	-0.914234
		CAGL0L04444g		0	YOR164C	GET4	Protein involved in inserting tail-anchored proteins into ER membranes; forms a complex with Mdy2p; highly conserved across species and homologous to human gene C7orf20	Anc_6.057	1-to-1		110	61.2815	176.514	124.087	18.6293	25.674		-1.24251	-1.21756	0.283227	-1.23004	-0.725615		-0.84398	-0.508428	0.462735	-0.676204	-0.296558
		CAGL0M04103g	HXT14	0.04	YNL318C	HXT14	Protein with similarity to hexose transporter family members; expression is induced in low glucose and repressed in high glucose; the authentic, non-tagged protein is detected in highly purified mitochondria in high-throughput studies	Anc_3.023	1-to-1		78	30.0626	95.6186	109.852	442.232	398.959		-1.6654	0.395598	-0.419542	-0.634903	-0.563116		-1.3755	0.200191	-0.148562	-0.587656	-0.441291
		CAGL0M02211g	PEP4	0.115	YPL154C	PEP4	Vacuolar aspartyl protease (proteinase A); required for the posttranslational precursor maturation of vacuolar proteinases; important for protein turnover after oxidative damage; synthesized as a zymogen, self-activates	Anc_8.677	1-to-1		47	86.7191	125.929	79.9436	30.3823	35.8169		1.17293	-1.29674	0.18313	-0.0619091	0.0197705		0.883689	-0.65556	0.237409	0.114064	0.155179
		CAGL0K04455g		0	YGR059W	SPR3	Sporulation-specific homolog of the CDC3/10/11/12 family of genes; septin protein involved in sporulation; regulated by ABFI; the yeast CDC3/10/11/12 family is a family of bud neck microfilament genes	Anc_4.204	1-to-1		64	38.1564	127.33	168.231	62.5772	115.684		-0.881408	0.954237	1.18169	0.0364143	0.418172		-0.746147	0.40187	0.886479	-0.172138	0.180734
		CAGL0J11198g		0.12	YNL177C	MRPL22	Mitochondrial ribosomal protein of the large subunit	Anc_2.078	1-to-1		35	8.09378	35.7089	26.3523	8.81457	12.8653		-1.67749	-0.468411	0.219163	-1.07295	-0.642247		-2.11247	-0.438354	0.545524	-1.27541	-0.668433
		CAGL0L01947g		0	YKL034W	TUL1	Subunit of the DSC ubiquitin ligase complex; golgi-localized RING-finger ubiquitin ligase (E3) involved in sorting polar transmembrane domain containing membrane proteins to multivesicular bodies for delivery to the vacuole; proposed involvement in the quality control of misfolded TMD containing proteins; ortholog of fission yeast dsc1	Anc_2.545	1-to-1		173	100.594	776.144	680.142	120.779	98.9239		-1.38672	-0.984437	-0.428487	-1.18558	-0.933214		-0.782226	-0.19049	-0.287983	-0.486358	-0.420233
		CAGL0L01331g	ANP1	0	YEL036C	ANP1	Subunit of the alpha-1,6 mannosyltransferase complex; type II membrane protein; has a role in retention of glycosyltransferases in the Golgi; involved in osmotic sensitivity and resistance to aminonitrophenyl propanediol	Anc_1.479	1-to-1		32	45.0939	91.5318	44.3654	33.3204	30.4382		0.515454	-1.67233	-0.0985446	-0.578439	-0.418474		0.494861	-1.04484	-0.130522	-0.274989	-0.226833
		CAGL0B00814g		0	YCL034W	LSB5	Protein of unknown function; binds Las17p, which is a homolog of human Wiskott-Aldrich Syndrome protein involved in actin patch assembly and actin polymerization; may mediate disassembly of the Pan1 complex from the endocytic coat	Anc_1.039	1-to-1		197	112.157	354.753	408.177	288.07	253.526		-1.50872	0.768148	-0.427778	-0.370285	-0.389449		-0.81268	0.20238	-0.184285	-0.30515	-0.264862
		CAGL0M00836g		0.9	YLR440C	SEC39	Component of the Dsl1p tethering complex; this complex interacts with ER SNAREs Sec20p and Use1p; proposed to be involved in protein secretion; localizes to the ER and nuclear envelope	Anc_4.323	1-to-1		9	1.15625	3.64727	7.11565	38.947	10.1995		-1.14028	0.412116	-1.25652	-0.36408	-0.66156		-2.96047	0.96418	-1.93301	-0.998143	-1.30976
		CAGL0H01375g	SUR2	0.08	YDR297W	SUR2	Sphinganine C4-hydroxylase; catalyses the conversion of sphinganine to phytosphingosine in sphingolipid biosyntheis	Anc_5.314	1-to-1		34	37.0001	46.2372	15.3441	64.3901	81.1905		0.122393	-1.69365	0.399994	-0.785631	-0.390423		0.121996	-1.59137	0.334474	-0.734686	-0.378299
		CAGL0M06435g		0.055	YBR186W	PCH2	Nucleolar component of the pachytene checkpoint; which prevents chromosome segregation when recombination and chromosome synapsis are defective; also represses meiotic interhomolog recombination in the rDNA; required for meiotic double-stranded break formation	Anc_8.558	1-to-1		38	10.4063	139.997	129.314	46.3863	24.9934		-1.56822	-0.259471	-0.718325	-0.913847	-0.848673		-1.86854	-0.114511	-0.892152	-0.991528	-0.958402
		CAGL0I11000g									7	1.15625	49.076	19.5692	2.31307	1.35176		-0.892635	-1.49341	-0.105883	-1.19302	-0.830643		-2.5979	-1.32644	-0.77497	-1.96217	-1.56643
		CAGL0H10362g		0	YDL110C	TMA17	Protein of unknown function that associates with ribosomes; heterozygous deletion demonstrated increases in chromosome instability in a rad9 deletion background; protein abundance is decreased upon intracellular iron depletion	Anc_2.328	1-to-1		106	104.063	255.882	175.01	285.569	351.836		-0.0425492	-1.5711	0.752766	-0.806826	-0.286962		-0.0266084	-0.548045	0.301063	-0.287327	-0.0911967
		CAGL0I04070g		0.01	YDL052C	SLC1	1-acyl-sn-glycerol-3-phosphate acyltransferase; catalyzes the acylation of lysophosphatidic acid to form phosphatidic acid, a key intermediate in lipid metabolism; enzymatic activity detected in lipid particles and microsomes	Anc_4.226	1-to-1		33	6.93753	46.5426	44.1437	38.0089	31.0527		-1.72267	-0.0992596	-0.230433	-0.910965	-0.684121		-2.24997	-0.0763454	-0.291617	-1.16316	-0.872645
		CAGL0J02926g	PET117	0.19	YER058W	PET117	Protein required for assembly of cytochrome c oxidase	Anc_7.239	1-to-1		488	353.814	708.635	832.262	577.326	603.273		-1.20724	1.23103	0.206015	0.0118968	0.0766028		-0.463891	0.231995	0.0634247	-0.115948	-0.0561568
		CAGL0M04983g		0.03	YOR298C-A	MBF1	Transcriptional coactivator; bridges the DNA-binding region of Gcn4p and TATA-binding protein Spt15p; suppressor of frameshift mutations; protein abundance increases in response to DNA replication stress	Anc_8.770	1-to-1		14	4.62502	81.4431	43.585	5.93888	16.8828		-0.839568	-1.38327	0.624349	-1.11142	-0.53283		-1.5979	-0.90196	1.5073	-1.24993	-0.330853
		CAGL0J02200g		0.035	YIR001C	SGN1	Cytoplasmic RNA-binding protein; contains an RNA recognition motif (RRM); may have a role in mRNA translation, as suggested by genetic interactions with genes encoding proteins involved in translational initiation	Anc_7.145	1-to-1		1276	1347.04	2320.21	2066.94	1925.9	1674.82		0.272057	-1.41539	-0.962212	-0.571667	-0.701849		0.0781605	-0.166764	-0.201526	-0.0443015	-0.0967096
		CAGL0G06754g		0.08	YCR002C	CDC10	Component of the septin ring, required for cytokinesis; septins are GTP-binding proteins that assemble into rod-like hetero-oligomers that can associate to form filaments; septin rings at the mother-bud neck act as scaffolds for recruiting cell division factors and as barriers to prevent diffusion of specific proteins between mother and daughter cells; N-terminus interacts with phosphatidylinosit…	Anc_1.419	1-to-1		8	25.4376	28.5671	9.89541	13.8782	14.1699		1.17246	-1.27441	0.0140455	-0.0509787	-0.0293039		1.66889	-1.52952	0.0300041	0.069683	0.0564567
		CAGL0L07953g		0.205	YCR020W-B	HTL1	Component of the RSC chromatin remodeling complex; RSC functions in transcriptional regulation and elongation, chromosome stability, and establishing sister chromatid cohesion; involved in telomere maintenance	Anc_1.437	1-to-1		40	24.2813	36.3199	11.3407	46.2612	56.0839		-0.69021	-1.56447	0.273843	-1.12734	-0.660278		-0.720152	-1.67925	0.277783	-1.1997	-0.707206
		CAGL0K10230g		0.105	YOR123C	LEO1	Component of the Paf1 complex; which associates with RNA polymerase II and is involved in histone methylation; plays a role in regulating Ty1 transposition; involved in transcription elongation as demonstrated by the G-less-based run-on (GLRO) assay	Anc_5.440	1-to-1		64	38.1564	73.2955	122.199	69.1415	51.887		-0.881408	1.42088	-0.447902	0.269734	0.0305224		-0.746147	0.737433	-0.414178	-0.00435706	-0.140964
		CAGL0F01089g		0.005	YOL031C	SIL1	Nucleotide exchange factor for the ER lumenal Hsp70 chaperone Kar2p; required for protein translocation into the endoplasmic reticulum (ER); homolog of Yarrowia lipolytica SLS1; GrpE-like protein	Anc_7.098	1-to-1		88	46.2502	360.736	366.264	269.377	376.073		-1.23388	0.0813367	1.21045	-0.576271	0.0193018		-0.928045	0.0219376	0.481388	-0.453054	-0.141573
		CAGL0K00737g		0.065	YGR212W	SLI1	N-acetyltransferase; confers resistance to the sphingolipid biosynthesis inhibitor myriocin (ISP-1) by converting it into N-acetyl-myriocin, co-operates with Ypk1p in mediating resistance to myriocin	Anc_5.119	1-to-1		227	239.345	81.9461	49.5924	91.9596	160.878		0.164377	-1.14049	1.29092	-0.488058	0.104934		0.0763974	-0.724555	0.806898	-0.324079	0.0529132
		CAGL0H02453g		0.01	YMR258C	ROY1	GTPase inhibitor with similarity to F-box proteins; inhibits Ypt52p GTPase activity by preventing Ypt52p from binding GTP; involved in regulating intracellular trafficking; physically interacts with Skp1p	Anc_8.810	1-to-1		63	68.219	107.063	55.1519	27.3189	17.5634		0.151183	-1.67677	-0.393045	-0.762794	-0.639544		0.114822	-0.956982	-0.637326	-0.42108	-0.493162
		CAGL0B00836g		0	YCL033C	MXR2	Methionine-R-sulfoxide reductase; involved in the response to oxidative stress; protects iron-sulfur clusters from oxidative inactivation along with MXR1; involved in the regulation of lifespan	Anc_1.040	1-to-1		153	104.063	360.934	452.122	221.803	272.857		-0.96251	1.27211	0.665082	0.1548	0.324894		-0.556076	0.324977	0.298869	-0.115549	0.0225902
		CAGL0H02497g		0.06	YMR255W	GFD1	Coiled-coiled protein of unknown function; identified as a high-copy suppressor of a dbp5 mutation; protein abundance increases in response to DNA replication stress	Anc_8.805	1-to-1		75	75.1565	47.6566	25.2395	126.219	63.6837		0.00419295	-1.06504	-1.36041	-0.530422	-0.807085		0.00300805	-0.916991	-0.986929	-0.456991	-0.633637
		CAGL0H08503g		0	YBR094W	PBY1	Putative tubulin tyrosine ligase associated with P-bodies; forms cytoplasmic foci upon DNA replication stress	Anc_3.335	1-to-1		476	456.721	1023.6	933.898	1164.97	1486.93		-0.160013	-0.784412	1.53045	-0.472212	0.195341		-0.05965	-0.132314	0.352046	-0.0959819	0.0533606
		CAGL0I04796g		0	YBR037C	SCO1	Copper-binding protein of mitochondrial inner membrane; required for cytochrome c oxidase activity and respiration; may function to deliver copper to cytochrome c oxidase; similar to thioredoxins; SCO1 has a paralog, SCO2, that arose from the whole genome duplication	Anc_3.225	2-to-2		33	68.219	104.441	66.271	49.3244	40.4867		1.23262	-1.18014	-0.261079	0.0262399	-0.0695329		1.04771	-0.656234	-0.284852	0.195737	0.0355405
		CAGL0M04653g		0.27	YLR148W	PEP3/VPS18	Component of CORVET tethering complex; vacuolar peripheral membrane protein that promotes vesicular docking/fusion reactions in conjunction with SNARE proteins, required for vacuolar biogenesis	Anc_8.359	1-to-1		57	40.4689	56.2178	89.1741	22.7555	58.8818		-0.571754	1.10279	1.19151	0.265518	0.574182		-0.494148	0.665598	1.3716	0.0857248	0.514351
		CAGL0M06457g		0.25	YBR187W	GDT1	Protein of unknown function involved in calcium homeostasis; localizes to the cis- and medial-Golgi apparatus; GFP-fusion protein localizes to the vacuole; TMEM165, a human gene which causes Congenital Disorders of Glycosylation is orthologous and functionally complements the null allele; expression pattern and physical interactions suggest a possible role in ribosome biogenesis; expression reduc…	Anc_8.557	1-to-1		39	12.7188	63.7731	67.4946	74.393	38.3977		-1.3998	0.12866	-0.992589	-0.63557	-0.754576		-1.61651	0.0818242	-0.954146	-0.767344	-0.829611
		CAGL0H06523g		0	YIL145C	PAN6	Pantothenate synthase; also known as pantoate-beta-alanine ligase, required for pantothenic acid biosynthesis, deletion causes pantothenic acid auxotrophy, homologous to E. coli panC	Anc_5.697	1-to-1		187	100.594	324.722	351.922	123.03	101.646		-1.61609	0.415479	-0.414636	-0.600306	-0.538416		-0.894492	0.116049	-0.275451	-0.389222	-0.351298
		CAGL0H09856g		0.18				Anc_3.193	2-to-1		380	382.72	192.612	214.042	493.368	702.49		0.025991	0.423922	1.66444	0.224957	0.704783		0.0102907	0.152194	0.509814	0.0812425	0.2241
		CAGL0C05093g		0	YOL057W		Dipeptidyl-peptidase III; cleaves dipeptides from the amino terminus of target proteins; highly active on synthetic substrate Arg-Arg-2-naphthylamide; mammalian ortholog may be a biomarker for some cancers	Anc_3.171	1-to-1		368	245.126	489.117	499.688	2338.31	2672.3		-1.38195	0.132683	1.0074	-0.624633	-0.0806228		-0.586183	0.0308471	0.192613	-0.277668	-0.120907
		CAGL0J06292g		0.05	YDL177C		Putative protein of unknown function; similar to the mouse IMPACT gene; YDL177C is not an essential gene	Anc_7.284	1-to-1		2	12.7188	44.6203	22.0164	27.8818	37.8681		1.24432	-1.1299	0.339364	0.0572095	0.151261		2.66889	-1.01912	0.441663	0.824886	0.697145
		CAGL0I00396g		0.015				0	1-to-0		119	79.7816	111.277	90.9564	130.968	214.968		-0.902242	-0.57025	1.33921	-0.736246	-0.0444289		-0.576834	-0.290908	0.7149	-0.433871	-0.0509476
		CAGL0E03982g		0.005	YHL035C	VMR1	Vacuolar membrane protein; involved in multiple drug resistance and metal sensitivity; ATP-binding cassette (ABC) family member involved in drug transport; potential Cdc28p substrate; induced under respiratory conditions; VMR1 has a paralog, YBT1, that arose from the whole genome duplication	Anc_4.006	2-to-2		266	238.188	592.813	640.356	438.606	624.589		-0.352051	0.531842	1.58811	0.0898959	0.589301		-0.159323	0.111299	0.509982	-0.0240121	0.153986
		CAGL0L10186g		0.01	YOR052C	TMC1	AN1-type zinc finger protein of unknown function; may protect cells from trivalent metalloid induced proteotoxicity; contains a PACE promoter element, a transcriptional profile similar to CUZ1 and RPN2, and decreased expression in an RPN4 mutant; induced by nitrogen limitation and weak acid; ortholog of human AIRAP, which stimulates proteasome activity in response to arsenic; protein abundance in…	Anc_5.653	1-to-1		101	45.0939	154.325	163.784	109.089	139.203		-1.60304	0.211454	0.557425	-0.695794	-0.278054		-1.16335	0.0858249	0.351681	-0.538763	-0.241948
		CAGL0K09372g		0.01	YGL209W	MIG2	Zinc finger transcriptional repressor; cooperates with Mig1p in glucose-induced repression of many genes; under low glucose conditions Mig2p relocalizes to mitochondrion, where it interacts with Ups1p and antagonizes mitochondrial fission factor, Dnm1p, indicative of a role in mitochondrial fusion or regulating morphology; regulates filamentous growth along with Mig2p in response to glucose deple…	Anc_3.518	2-to-2		146	145.688	59.3174	25.1287	51.7622	80.0852		-0.00560485	-1.55284	0.713543	-0.779223	-0.281634		-0.00308571	-1.23912	0.629637	-0.621103	-0.20419
		CAGL0M08552g		0.3	YDR276C	PMP3	Small plasma membrane protein; related to a family of plant polypeptides that are overexpressed under high salt concentration or low temperature; not essential for viability; deletion causes hyperpolarization of the plasma membrane potential	Anc_5.642	1-to-1		68	35.8439	13.0169	4.22506	28.5693	59.4397		-1.09916	-0.888876	0.957803	-0.99402	-0.343412		-0.923808	-1.62334	1.05696	-1.27357	-0.49673
		CAGL0C02695g		0.05	YAL010C	MDM10	Subunit of both the ERMES complex and the SAM complex; the ERMES complex links the ER to mitochondria; the SAM complex is mitochondrial sorting and assembly machinery that functions in import and assembly of outer membrane beta-barrel proteins	Anc_7.103	1-to-1		13	1.15625	2.38059	6.89399	2.31307	2.69408		-1.5955	0.606262	0.0363977	-0.49462	-0.317614		-3.49098	1.53402	0.219985	-0.978481	-0.578993
		CAGL0G09339g		0.13	YGR194C	XKS1	Xylulokinase; converts D-xylulose and ATP to xylulose 5-phosphate and ADP; rate limiting step in fermentation of xylulose; required for xylose fermentation by recombinant S. cerevisiae strains	Anc_5.152	1-to-1		6	8.09378	113.918	68.0488	145.536	93.9992		0.196925	-1.38101	-0.9813	-0.592043	-0.721795		0.431851	-0.743359	-0.630651	-0.155754	-0.314053
		CAGL0K04433g		0.785	YGR058W	PEF1	Penta-EF-hand protein; required for polar bud growth and cell wall abscission; binds calcium and zinc with different affinity; localizes to bud site in G1, bud neck in G2; binds to Sec31p and modulates COPII coat assembly	Anc_4.203	1-to-1		12	1.15625	10.789	18.4564	49.3242	29.767		-1.48589	0.559355	-0.621708	-0.463267	-0.51608		-3.3755	0.77455	-0.72858	-1.30048	-1.10984
		CAGL0I01144g		0.025	YHR105W	YPT35	Endosomal protein of unknown function; contains a phox (PX) homology domain; binds to both phosphatidylinositol-3-phosphate (PtdIns(3)P) and proteins involved in ER-Golgi or vesicular transport	Anc_5.410	1-to-1		172	165.344	292.508	201.034	120.217	140.885		-0.109168	-1.65891	0.372256	-0.88404	-0.465275		-0.0569345	-0.541034	0.228883	-0.298984	-0.123028
		CAGL0M02101g		0.255	YPL159C	PET20	Mitochondrial protein; required for respiratory growth under some conditions and for stability of the mitochondrial genome	Anc_8.682	1-to-1		26	9.25004	75.6314	119.751	5.93888	11.5041		-1.07471	1.27706	0.336518	0.101177	0.179624		-1.49098	0.662986	0.953888	-0.413997	0.0419644
		CAGL0J06974g		0.07	YPL116W	HOS3	Trichostatin A-insensitive homodimeric histone deacetylase (HDAC); specificity in vitro for histones H3, H4, H2A, and H2B; similar to Hda1p, Rpd3p, Hos1p, and Hos2p; deletion results in increased histone acetylation at rDNA repeats	Anc_8.607	1-to-1		130	75.1565	374.04	302.555	50.512	63.9679		-1.25227	-1.09549	0.357366	-1.17388	-0.663462		-0.790541	-0.305994	0.340722	-0.548268	-0.251938
		CAGL0G07881g		0.715	YGR105W	VMA21	Integral membrane protein required for V-ATPase function; not an actual component of the vacuolar H+-ATPase (V-ATPase) complex; functions in the assembly of the V-ATPase; localized to the yeast endoplasmic reticulum (ER)	Anc_3.449	1-to-1		1	8.09378	14.4363	2.77976	1.43785	1.35176		1.09713	-1.30034	-0.0102893	-0.101607	-0.071168		3.01681	-2.37667	-0.0890735	0.320072	0.18369
		CAGL0I04950g		0.805	YER093C	TSC11/AVO3	Subunit of TORC2 (Tor2p-Lst8p-Avo1-Avo2-Tsc11p-Bit61p); TORC2 is a membrane-associated complex that regulates actin cytoskeletal dynamics during polarized growth and cell wall integrity; involved in sphingolipid metabolism; contains a RasGEFN domain	Anc_7.380	1-to-1		72	55.5002	68.6237	32.6922	109.526	77.1069		-0.488377	-1.47258	-0.691582	-0.980477	-0.884179		-0.375504	-1.06976	-0.506343	-0.722632	-0.650536
		CAGL0H05973g		0.11	YPL108W		Cytoplasmic protein of unknown function; non-essential gene that is induced in a GDH1 deleted strain with altered redox metabolism; GFP-fusion protein is induced in response to the DNA-damaging agent MMS	Anc_8.594	1-to-1		49	31.2189	57.0262	64.0454	89.209	171.419		-0.689728	0.252633	1.53107	-0.218547	0.36466		-0.650363	0.167469	0.942263	-0.241447	0.153123
		CAGL0E01001g		0.865	YDR164C	SEC1	Sm-like protein involved in docking and fusion of exocytic vesicles; binds to assembled SNARE complexes at the membrane and stimulates membrane fusion; localization to sites of secretion (bud neck and bud tip) is dependent on SNARE function; interacts directly with essential exocyst subunit Sec6p	Anc_8.351	1-to-1		26	6.93753	25.0726	34.9178	50.2622	22.895		-1.32925	0.501707	-0.926245	-0.413769	-0.584594		-1.90602	0.47785	-1.13444	-0.714084	-0.854203
		CAGL0L11770g		0	YER164W	CHD1	Chromatin remodeler that regulates various aspects of transcription; acts in in conjunction with Isw1b to regulate chromatin structure and maintain chromatin integrity during transcription elongation by RNAP II by preventing trans-histone exchange over coding regions; contains a chromo domain, a helicase domain and a DNA-binding domain; component of both the SAGA and SLIK complexes	Anc_8.228	1-to-1		148	122.563	411.824	330.459	120.842	186.552		-0.48028	-1.18935	1.10659	-0.834817	-0.187682		-0.272074	-0.317556	0.626464	-0.294815	0.012278
		CAGL0E00165g									104	45.0939	28.2616	23.7942	1.43785	1.35176		-1.67547	-0.242119	-0.0102893	-0.958796	-0.642627		-1.20558	-0.248234	-0.0890735	-0.726906	-0.514295
		CAGL0H00396g		0.005	YLR451W	LEU3	Zinc-knuckle transcription factor, repressor and activator; regulates genes involved in branched chain amino acid biosynthesis and ammonia assimilation; acts as a repressor in leucine-replete conditions and as an activator in the presence of alpha-isopropylmalate, an intermediate in leucine biosynthesis that accumulates during leucine starvation	Anc_7.512	1-to-1		194	173.438	359.317	268.857	182.482	132.671		-0.319725	-1.44459	-0.822566	-0.882156	-0.862293		-0.161635	-0.41842	-0.459903	-0.290028	-0.346653
		CAGL0L05236g	MDH1	0.04	YKL085W	MDH1	Mitochondrial malate dehydrogenase; catalyzes interconversion of malate and oxaloacetate; involved in the tricarboxylic acid (TCA) cycle; phosphorylated	Anc_2.641	1-to-1		104	63.594	431.957	527.601	16.7539	30.3438		-1.03538	1.22345	0.543445	0.0940311	0.243836		-0.709621	0.28856	0.856903	-0.210531	0.14528
		CAGL0G05467g		0.03				Anc_2.050	2-to-1		104	46.2502	65.39	61.6026	57.3889	74.3562		-1.62998	-0.133071	0.423301	-0.881526	-0.446583		-1.16905	-0.0860778	0.373683	-0.627565	-0.293816
		CAGL0D04092g	DOG2	0	YHR043C	DOG2	2-deoxyglucose-6-phosphate phosphatase; member of a family of low molecular weight phosphatases, induced by oxidative and osmotic stress, confers 2-deoxyglucose resistance when overexpressed; DOG2 has a paralog, DOG1, that arose from a single-locus duplication	0	1-to-1		214	148.001	276.805	290.873	271.94	388.258		-1.04669	0.234961	1.30491	-0.405862	0.164396		-0.532008	0.0715218	0.51373	-0.230243	0.0177478
		CAGL0L06930g		0.16	YDL085C-A		Putative protein of unknown function; green fluorescent protein (GFP)-fusion protein localizes to the cytoplasm and nucleus	Anc_2.381	1-to-1		25	17.3438	16.3587	33.468	107.214	52.0758		-0.415384	0.984633	-1.30777	0.284625	-0.246173		-0.527507	1.03273	-1.04181	0.25261	-0.178862
		CAGL0A02233g	HXT4/6/7	0.3	YDR343C	HXT6	High-affinity glucose transporter; member of the major facilitator superfamily, nearly identical to Hxt7p, expressed at high basal levels relative to other HXTs, repression of expression by high glucose requires SNF3; HXT6 has a paralog, HXT1, that arose from the whole genome duplication	Anc_5.395	2-to-2		129	137.594	364.402	274.305	234.618	173.489		0.16333	-1.42621	-0.884306	-0.631442	-0.71573		0.0930494	-0.40975	-0.435475	-0.15835	-0.250725
		CAGL0K11550g		0	YKL116C	PRR1	Serine/threonine protein kinase; inhibits pheromone induced signaling downstream of MAPK, possibly at the level of the Ste12p transcription factor	Anc_2.457	1-to-1		112	72.844	88.7824	135.987	52.7002	75.472		-0.942598	1.27214	0.578194	0.16477	0.302578		-0.620616	0.615121	0.518135	-0.00274769	0.17088
		CAGL0L00539g		0.005	YMR184W	ADD37	Protein of unknown function; involved in ER-associated protein degradation; green fluorescent protein (GFP)-fusion protein localizes to the cytoplasm and is induced in response to the DNA-damaging agent MMS; YMR184W is not an essential gene; protein abundance increases in response to DNA replication stress	Anc_6.263	1-to-1		38	18.5001	144.955	93.0666	106.901	90.8416		-0.937356	-1.36098	-0.330697	-1.14917	-0.876343		-1.03847	-0.639274	-0.234849	-0.838871	-0.63753
		CAGL0K03201g		0.02	YHL018W		Putative 4a-hydroxytetrahydrobiopterin dehydratase; green fluorescent protein (GFP)-fusion protein localizes to mitochondria and is induced in response to the DNA-damaging agent MMS	Anc_2.554	1-to-1		203	158.407	603.475	480.793	361.774	325.878		-0.703614	-1.47384	-0.389951	-1.08873	-0.855803		-0.357845	-0.327879	-0.150758	-0.342862	-0.278827
		CAGL0C02013g		0	YFR045W		Putative mitochondrial transport protein; null mutant is viable, exhibits decreased levels of chitin and normal resistance to calcofluor white	Anc_3.556	1-to-1		266	166.501	429.882	428.651	792.501	935.531		-1.41675	-0.0166207	0.898783	-0.716684	-0.178195		-0.675899	-0.00413575	0.239372	-0.340017	-0.146887
		CAGL0I08635g		0.435	YER159C	BUR6	Subunit of a heterodimeric NC2 transcription regulator complex; complex binds to TBP and can repress transcription by preventing preinitiation complex assembly or stimulate activated transcription; homologous to human NC2alpha; complex also includes Ncb2p	Anc_8.219	1-to-1		29	41.6252	65.2819	32.0227	4.31355	16.9961		0.521832	-1.3854	0.786643	-0.431786	-0.0256428		0.521403	-1.02759	1.97826	-0.253093	0.49069
		CAGL0H04763g		0.2	YDR432W	NPL3	RNA-binding protein; promotes elongation, regulates termination, and carries poly(A) mRNA from nucleus to cytoplasm; has a role in repressing translation initiation by binding eIF4G; required for pre-mRNA splicing; may have a role in telomere maintenance; dissociation from mRNAs promoted by Mtr10p; phosphorylated by Sky1p in the cytoplasm; protein abundance increases in response to DNA replicatio…	Anc_5.542	1-to-1		12	2.31251	16.8169	38.4734	6.87665	14.2831		-1.0918	1.20158	0.417569	0.0548904	0.175783		-2.3755	1.19395	1.05453	-0.590778	-0.0423405
		CAGL0L03311g		0	YKR043C	SHB17	Sedoheptulose bisphosphatase involved in riboneogenesis; dephosphorylates sedoheptulose 1,7-bisphosphate, which is converted via the nonoxidative pentose phosphate pathway to ribose-5-phosphate; facilitates the conversion of glycolytic intermediates to pentose phosphate units; also has fructose 1,6-bisphosphatase activity but this is probably not biologically relevant, since deletion does not aff…	Anc_1.240	1-to-1		298	238.188	363.117	405.854	97.7734	173.904		-0.72911	0.611631	1.3788	-0.0587396	0.420439		-0.323209	0.160528	0.830778	-0.0813407	0.222699
		CAGL0D01188g	TEF1	0.025	YPR080W	TEF1	Translational elongation factor EF-1 alpha; also encoded by TEF2; functions in the binding reaction of aminoacyl-tRNA (AA-tRNA) to ribosomes; may also have a role in tRNA re-export from the nucleus; TEF1 has a paralog, TEF2, that arose from the whole genome duplication	Anc_3.378	2-to-2		55	38.1564	57.5478	93.6253	30.5074	64.3643		-0.598223	1.18675	1.01793	0.294264	0.535487		-0.527507	0.702137	1.0771	0.0873152	0.417244
		CAGL0G09493g		0.87	YOR191W	ULS1	Protein involved in proteolytic control of sumoylated substrates; contains RING finger domain; interacts with SUMO (Smt3p); member of the SWI/SNF family of DNA-dependent ATPases; plays a role in antagonizing silencing during mating-type switching; relocalizes from nucleus to cytoplasm upon DNA replication stress	Anc_6.100	1-to-1		53	33.5314	2.38059	13.5663	9.62724	25.05		-0.724752	1.31951	0.731823	0.297379	0.442194		-0.660481	2.51064	1.37962	0.925078	1.07659
		CAGL0L07480g		0	YBR066C	NRG2	Transcriptional repressor; mediates glucose repression and negatively regulates filamentous growth; NRG2 has a paralog, NRG1, that arose from the whole genome duplication	Anc_3.281	2-to-2		65	32.3751	266.016	227.723	114.152	68.8737		-1.16298	-0.687661	-0.985373	-0.925321	-0.945339		-1.00555	-0.224228	-0.728936	-0.614891	-0.652906
		CAGL0K11044g		0.135	YDR237W	MRPL7	Mitochondrial ribosomal protein of the large subunit; MRPL7 produces both YmL5 and YmL7, which are two different modified forms of the same protein	Anc_8.461	1-to-1		16	4.62502	16.0085	7.11565	4.25099	22.9516		-0.99036	-0.747086	1.11837	-0.868723	-0.206359		-1.79054	-1.16977	2.43272	-1.48016	-0.175862
		CAGL0F09119g		0.05	YHR207C	SET5	Methyltransferase involved in methylation of histone H4 Lys5, -8, -12; S-adenosylmethionine-dependent; zinc-finger protein, contains one canonical and two unusual fingers in unusual arrangements; deletion enhances replication of positive-strand RNA virus	Anc_4.386	1-to-1		130	92.5004	149.564	97.6287	115.153	85.9075		-0.803253	-1.33539	-0.60043	-1.06932	-0.913024		-0.490981	-0.615385	-0.422691	-0.553183	-0.509686
		CAGL0H00737g		0	YPL249C	GYP5	GTPase-activating protein (GAP) for yeast Rab family members; involved in ER to Golgi trafficking; exhibits GAP activity toward Ypt1p that is stimulated by Gyl1p, also acts on Sec4p; interacts with Gyl1p, Rvs161p and Rvs167p; involved in recruiting Rvs167p to the bud tip during polarized growth; relocalizes from bud neck to cytoplasm upon DNA replication stress; GYP5 has a paralog, GYL1, that aro…	Anc_6.281	2-to-2		1083	940.035	2978.1	2663.8	2128.19	2173.42		-0.671018	-1.51884	0.152332	-1.09493	-0.679175		-0.204247	-0.160904	0.0303379	-0.182576	-0.111604
		CAGL0J12067g									9	4.62502	17.7781	2.77976	1.43785	1.35176		-0.430454	-1.60753	-0.0102893	-1.01899	-0.682759		-0.960466	-2.67707	-0.0890735	-1.81877	-1.2422
		CAGL0A03102g	ARO10	0	YDR380W	ARO10	Phenylpyruvate decarboxylase; catalyzes decarboxylation of phenylpyruvate to phenylacetaldehyde, which is the first specific step in the Ehrlich pathway	Anc_5.456	1-to-1		422	341.095	890.998	748.652	462.797	523.273		-0.775672	-1.3717	0.534957	-1.07368	-0.53747		-0.307069	-0.251127	0.177182	-0.279098	-0.127005
		CAGL0J05918g		0.15	YNL156C	NSG2	Protein involved in regulation of sterol biosynthesis; specifically stabilizes Hmg2p, one of two HMG-CoA isoenzymes that catalyze the rate-limiting step in sterol biosynthesis; homolog of mammalian INSIG proteins; NSG2 has a paralog, NSG1, that arose from the whole genome duplication	Anc_2.108	1-to-2		26	23.1251	196.781	125.537	117.591	97.3173		-0.142876	-1.60827	-0.401569	-0.875572	-0.717571		-0.169053	-0.648476	-0.273013	-0.408764	-0.363514
		CAGL0I07139g		0	YOR142W	LSC1	Alpha subunit of succinyl-CoA ligase; succinyl-CoA ligase is a mitochondrial enzyme of the TCA cycle that catalyzes the nucleotide-dependent conversion of succinyl-CoA to succinate; phosphorylated	Anc_5.478	1-to-1		1492	1517.01	2410.65	2359.93	1248.3	1611.14		0.0858811	-0.269858	1.63912	-0.0919883	0.485049		0.0239791	-0.030679	0.368124	-0.00334993	0.120475
		CAGL0B02321g		0	YML115C	VAN1	Component of the mannan polymerase I; complex contains Van1p and Mnn9p and is involved in the first steps of mannan synthesis; mutants are vanadate-resistant	Anc_8.842	1-to-1		113	106.375	302.227	211.382	59.264	74.3657		-0.141797	-1.61293	0.373845	-0.877361	-0.460292		-0.0871581	-0.515783	0.32748	-0.301471	-0.0918205
		CAGL0K05665g		0.005				0	1-to-0		83	129.5	275.016	208.593	227.367	263.442		1.03098	-1.21065	0.471076	-0.0898323	0.0971371		0.641774	-0.398826	0.212466	0.121474	0.151805
		CAGL0M01672g		0	YDR387C		Putative transporter; member of the sugar porter family; YDR387C is not an essential gene	Anc_5.469	1-to-1		159	115.625	148.036	192.806	126.343	75.0935		-0.815885	0.972229	-1.06725	0.0781722	-0.303636		-0.459568	0.381195	-0.750587	-0.0391865	-0.27632
		CAGL0F08261g		0	YGR254W	ENO1	Enolase I, a phosphopyruvate hydratase; catalyzes conversion of 2-phosphoglycerate to phosphoenolpyruvate during glycolysis and the reverse reaction during gluconeogenesis; expression repressed in response to glucose; protein abundance increases in response to DNA replication stress; ENO1 has a paralog, ENO2, that arose from the whole genome duplication	Anc_5.062	2-to-2		161	86.7191	261.955	290.545	381.404	425.785		-1.52309	0.48445	0.440607	-0.51932	-0.199344		-0.892639	0.149445	0.158808	-0.371597	-0.194796
		CAGL0K06105g		0	YLR267W	BOP2	Protein of unknown function	Anc_6.061	1-to-1		259	260.157	396.166	386.835	183.794	307.937		0.0143531	-0.132172	1.65225	-0.0589094	0.511477		0.00643183	-0.0343868	0.744548	-0.0139775	0.238864
		CAGL0K03619g		0.92	YMR117C	SPC24	Component of the kinetochore-associated Ndc80 complex; involved in chromosome segregation, spindle checkpoint activity, and kinetochore clustering; evolutionarily conserved; other members include Ndc80p, Nuf2p, Spc24p, and Spc25p	Anc_2.427	1-to-1		6	3.46876	3.64727	11.119	30.0074	4.73588		-0.293606	0.811725	-1.4145	0.259059	-0.298793		-0.790541	1.60815	-2.66361	0.408803	-0.615336
		CAGL0G05566g		0.005	YDL222C	FMP45	Integral membrane protein localized to mitochondria; required for sporulation and maintaining sphingolipid content; similar to SUR7; FMP45 has a paralog, YNL194C, that arose from the whole genome duplication	Anc_2.055	1-to-2		62	34.6876	105.204	154.665	51.2625	71.6716		-0.965984	1.23726	0.527363	0.135637	0.266212		-0.837847	0.555949	0.483497	-0.140949	0.0672
		CAGL0I04466g		0.015	YAR014C	BUD14	Protein involved in bud-site selection; Bud14p-Glc7p complex is a cortical regulator of dynein; inhibitor of the actin assembly factor Bnr1p (formin); diploid mutants display a random budding pattern instead of the wild-type bipolar pattern; relative distribution to the nucleus increases upon DNA replication stress	Anc_3.180	1-to-1		49	16.1876	310.852	274.749	73.9553	77.7498		-1.54139	-0.594143	0.0882671	-1.06777	-0.682422		-1.5979	-0.178115	0.0721851	-0.888006	-0.567942
		CAGL0H00935g		0	YPL239W	YAR1	Ankyrin-repeat containing, nucleocytoplasmic shuttling chaperone; prevents aggregation of Rps3p in the cytoplasm, associates with free Rps3p in the cytoplasm and delivers it to the 90S in the nucleus; required for 40S ribosomal subunit export, biogenesis and adaptation to osmotic and oxidative stress; expression repressed by heat shock	Anc_6.265	1-to-1		139	211.595	457.163	403.292	150.348	208.133		1.17889	-0.727728	0.894501	0.22558	0.448554		0.606218	-0.180886	0.469203	0.212666	0.298178
		CAGL0J06688g		0.005	YML109W	ZDS2	Protein with a role in regulating Swe1p-dependent polarized growth; involved in maintenance of Cdc55p in the cytoplasm where it promotes mitotic entry; interacts with silencing proteins at the telomere; implicated in the mitotic exit network through regulation of Cdc14p localization; ZDS2 has a paralog, ZDS1, that arose from the whole genome duplication	Anc_8.831	2-to-2		121	111	267.83	199.03	146.035	92.5531		-0.206968	-1.27772	-1.02171	-0.742344	-0.835467		-0.124442	-0.42833	-0.657966	-0.276386	-0.403579
		CAGL0K07755g		0.115	YBR111W-A	SUS1	Component of both the SAGA histone acetylase and TREX-2 complexes; interacts with RNA polymerase II; involved in mRNA export coupled transcription activation and elongation; involved in post-transcriptional tethering of active genes to the nuclear periphery and to non-nascent mRNP	Anc_3.366	1-to-1		63	91.3441	233.756	168.568	139.471	104.057		0.755724	-1.30683	-0.663174	-0.275551	-0.404758		0.53596	-0.471675	-0.422586	0.0321423	-0.119434
		CAGL0M10725g		0.02	YNR027W	BUD17	Putative pyridoxal kinase; a key enzyme in vitamin B6 metabolism; involved in bud-site selection; diploid mutants display a random rather than a bipolar budding pattern; similarity to yeast BUD16 and human pyridoxal kinase (PDXK)	Anc_6.334	1-to-1		104	69.3753	174.286	115.194	105.838	106.629		-0.864204	-1.40376	0.0157014	-1.13398	-0.750754		-0.58409	-0.597395	0.0107387	-0.590743	-0.390249
		CAGL0L02827g		0.005	YOR208W	PTP2	Phosphotyrosine-specific protein phosphatase; involved in the inactivation of mitogen-activated protein kinase (MAPK) during osmolarity sensing; dephosporylates Hog1p MAPK and regulates its localization; localized to the nucleus	Anc_8.623	1-to-1		226	129.5	636.326	620.889	283.943	246.36		-1.5702	-0.170864	-0.470855	-0.870531	-0.737306		-0.803365	-0.0354315	-0.204831	-0.419398	-0.347876
		CAGL0I05522g		0.055	YER098W	UBP9	Ubiquitin-specific protease that cleaves ubiquitin-protein fusions; UBP9 has a paralog, UBP13, that arose from the whole genome duplication	Anc_7.390	2-to-2		96	52.0315	123.638	158.562	937.478	821.057		-1.22439	0.832654	-0.722852	-0.195867	-0.371529		-0.88365	0.358921	-0.191302	-0.262365	-0.238677
		CAGL0H02695g		0.06	YKR058W	GLG1	Glycogenin glucosyltransferase; self-glucosylating initiator of glycogen synthesis, also glucosylates n-dodecyl-beta-D-maltoside; similar to mammalian glycogenin; GLG1 has a paralog, GLG2, that arose from the whole genome duplication	Anc_1.212	1-to-2		91	90.1878	216.437	140.655	71.0167	83.0247		-0.0194843	-1.62322	0.277873	-0.821351	-0.454943		-0.0129335	-0.621783	0.225383	-0.317358	-0.136445
		CAGL0K10142g		0.005	YDR078C	SHU2	Component of the Shu complex, which promotes error-free DNA repair; Shu complex mediates inhibition of Srs2p function	Anc_8.203	1-to-1		110	120.25	533.782	459.104	1213.23	966.329		0.213148	-0.937084	-1.33738	-0.361968	-0.687106		0.128539	-0.217429	-0.328268	-0.0444452	-0.139053
		CAGL0M06897g		0.42	YNL024C		Putative methyltransferase; has seven beta-strand methyltransferase motif; green fluorescent protein (GFP)-fusion protein localizes to the cytoplasm; despite similarity to methyltransferases, null mutant does not display alterations in lysine methylation pattern	Anc_2.289	1-to-1		12	1.15625	776.118	849.162	23.9432	25.7495		-1.48589	0.705889	0.0686456	-0.389999	-0.237118		-3.3755	0.129763	0.10493	-1.62287	-1.04694
		CAGL0E04136g		0	YEL053C	MAK10	Non-catalytic subunit of N-terminal acetyltransferase of the NatC type; required for replication of dsRNA virus; expression is glucose-repressible	Anc_5.521	1-to-1		166	128.344	476.011	374.169	354.522	409.981		-0.676486	-1.38917	0.568217	-1.03283	-0.499147		-0.371165	-0.347305	0.209679	-0.359235	-0.169597
		CAGL0G05181g		0.005	YDR066C	RTR2	Protein of unknown function; exhibits genetic interactions with Rtr1p; green fluorescent protein (GFP)-fusion protein localizes to the cytoplasm; YDR066C is not an essential gene; relocalizes from nucleus to cytoplasmic foci upon DNA replication stress; RTR2 has a paralog, RTR1, that arose from the whole genome duplication	Anc_8.181	2-to-2		166	183.844	340.928	360.376	150.599	258.972		0.28623	0.291595	1.5909	0.288912	0.722908		0.147302	0.0800369	0.782083	0.11367	0.336474
		CAGL0L00227g		0.35				0	1-to-0		687	773.534	1253.38	1164.85	444.544	607.385		0.51924	-0.689867	1.39613	-0.0853135	0.408502		0.171155	-0.105677	0.450284	0.0327389	0.171921
		CAGL0J10076g		0	YNL058C		Putative protein of unknown function; green fluorescent protein (GFP)-fusion protein localizes to vacuole; not an essential gene; YNL058C has a paralog, PRM5, that arose from the whole genome duplication	Anc_2.250	1-to-2		167	149.157	366.522	319.557	73.9553	145.206		-0.305174	-0.713059	1.44641	-0.509116	0.142725		-0.163018	-0.197826	0.973372	-0.180422	0.204176
		CAGL0M06721g		0.945	YIL083C	CAB2	Subunit of the CoA-Synthesizing Protein Complex (CoA-SPC); subunits of this complex are: Cab2p, Cab3p, Cab4p, Cab5p, Sis2p and Vhs3p; probable phosphopantothenoylcysteine synthetase (PPCS), which catalyzes the second step of coenzyme A biosynthesis from pantothenate; null mutant lethality is complemented by E. coli coaBC (encoding a bifunctional enzyme with PPCS activity)	Anc_2.305	1-to-1		1	1.15625	2.38059	2.77976	36.6342	5.41648		0.0354462	0.0648785	-1.63746	0.0501623	-0.512378		0.209459	0.22364	-2.75776	0.216549	-0.774888
		CAGL0D01254g		0				0	1-to-0		448	351.501	1494.38	1686.11	507.933	454.862		-0.89671	1.28503	-0.475953	0.19416	-0.0292111		-0.349968	0.174152	-0.159209	-0.0879081	-0.111675
		CAGL0I03718g		0.95	YDL145C	COP1	Alpha subunit of COPI vesicle coatomer complex; complex surrounds transport vesicles in the early secretory pathway	Anc_7.322	1-to-1		2	1.15625	19.0448	5.67035	14.5662	1.35176		-0.164227	-1.15588	-1.14532	-0.660054	-0.82181		-0.790541	-1.74788	-3.42971	-1.26921	-1.98938
		CAGL0G04191g		0.84	YGR179C	OKP1	Outer kinetochore protein required for accurate chromosome segregation; component of COMA (Ctf19p, Okp1p, Mcm21p, Ame1p) a kinetochore sub-complex which functions as a platform for kinetochore assembly; orthologous to human centromere constitutive-associated network (CCAN) subunit CENP-Q and fission yeast fta7	Anc_5.181	1-to-1		22	30.0626	17.4726	9.4521	62.8904	19.7091		0.391296	-0.613034	-1.46382	-0.110869	-0.561851		0.450467	-0.886387	-1.67398	-0.21796	-0.7033
		CAGL0D04752g		0	YPR127W		Putative pyridoxine 4-dehydrogenase; differentially expressed during alcoholic fermentation; expression activated by transcription factor YRM1/YOR172W; green fluorescent protein (GFP)-fusion protein localizes to both the cytoplasm and the nucleus	Anc_3.462	1-to-1		220	132.969	364.518	380.717	348.457	424.764		-1.4161	0.235393	0.777999	-0.590355	-0.134237		-0.726411	0.0627286	0.285679	-0.331841	-0.126001
		CAGL0F09163g		0.02	YER182W	FMP10	Putative protein of unknown function; the authentic, non-tagged protein is detected in highly purified mitochondria in high-throughput studies	Anc_4.387	1-to-1		128	190.782	165.554	121.755	66.0783	42.5663		1.08119	-1.03776	-0.646518	0.0217156	-0.201029		0.575781	-0.443313	-0.634466	0.0662339	-0.167333
		CAGL0D05060g		0	YGR123C	PPT1	Protein serine/threonine phosphatase; regulates Hsp90 chaperone by affecting its ATPase and cochaperone binding activities; has similarity to human phosphatase PP5; present in both the nucleus and cytoplasm; expressed during logarithmic growth	Anc_3.481	1-to-1		385	315.657	726.279	602.211	365.712	310.281		-0.704784	-1.33764	-0.60873	-1.02121	-0.883718		-0.286499	-0.270254	-0.237135	-0.278376	-0.264629
		CAGL0F08745g		0.375	YGR008C	STF2	Protein involved in resistance to dessication stress; Stf2p exhibits antioxidant properties, and its overexpression prevents ROS accumulation and apoptosis; binds to F0 sector of mitochondrial F1F0 ATPase in vitro and may modulate the inhibitory action of Inh1p and Stf1p; protein abundance increases in response to DNA replication stress; STF2 has a paralog, TMA10, that arose from the whole genome…	Anc_4.146	1-to-2		45	20.8126	270.669	313.781	19.4421	47.321		-1.07786	0.710583	0.994689	-0.18364	0.209137		-1.11247	0.213228	1.28329	-0.44962	0.128018
		CAGL0J05588g		0.155	YNL086W	SNN1	Subunit of the BLOC-1 complex involved in endosomal maturation; interacts with Msb3p; green fluorescent protein (GFP)-fusion protein localizes to endosomes	Anc_2.203	1-to-1		19	25.4376	88.5849	96.068	1370.83	1741.57		0.339223	0.218981	1.57861	0.279102	0.71227		0.420963	0.116996	0.345338	0.268979	0.294432
		CAGL0I02156g		0	YHR161C	YAP1801	Protein of the AP180 family, involved in clathrin cage assembly; binds Pan1p and clathrin; YAP1801 has a paralog, YAP1802, that arose from the whole genome duplication	Anc_5.084	2-to-2		355	342.251	674.785	706.96	379.966	551.924		-0.129598	0.338828	1.58836	0.104615	0.599197		-0.0527629	0.067201	0.5386	0.00721902	0.184346
		CAGL0F00341g		0	YLR154C	RNH203	Ribonuclease H2 subunit; required for RNase H2 activity; related to human AGS3 that causes Aicardi-Goutieres syndrome	Anc_1.130	1-to-1		434	337.626	955.382	1004.38	592.705	766.825		-0.918233	0.427964	1.27553	-0.245134	0.261754		-0.362268	0.0721503	0.371584	-0.145059	0.0271557
		CAGL0L02013g		0.61	YKL032C	IXR1	Transcriptional repressor that regulates hypoxic genes during normoxia; involved in the aerobic repression of genes such as COX5b, TIR1, and HEM13; binds DNA intrastrand cross-links formed by cisplatin; HMG (high mobility group box) domain containing protein which binds and bends cisplatin-modified DNA, blocking excision repair; IXR1 has a paralog, ABF2, that arose from the whole genome duplicati…	Anc_2.535	2-to-2		34	8.09378	2.38059	2.77976	1.43785	1.35176		-1.62591	0.0648785	-0.0102893	-0.780514	-0.523773		-2.07065	0.22364	-0.0890735	-0.923505	-0.645361
		CAGL0F01221g		0.125	YOL026C	MIM1	Mitochondrial protein required for outer membrane protein import; cooperates with Tom70p to import the subset of proteins with multiple alpha-helical transmembrane segments, including Ugo1p, Tom20p, and others; present in a complex with Mim2p in the outer membrane that may create a local environment to facilitate membrane insertion of substrate proteins; also has a role in assembly of Tom20p into…	Anc_7.119	1-to-1		79	50.8752	283.38	372.714	169.041	163.695		-0.832278	1.39422	-0.0851938	0.28097	0.158915		-0.63489	0.395332	-0.0463625	-0.119779	-0.0953069
		CAGL0J02750g		0	YER048C	CAJ1	Nuclear type II J heat shock protein of the E. coli dnaJ family; contains a leucine zipper-like motif, binds to non-native substrates for presentation to Ssa3p, may function during protein translocation, assembly and disassembly	Anc_7.217	2-to-1		180	269.407	1311.8	1178.52	1311.44	1367.99		1.23588	-1.02258	0.265667	0.106653	0.159658		0.581792	-0.154579	0.0609086	0.213606	0.162707
		CAGL0G02101g	ECM4	0	YKR076W	ECM4	Omega class glutathione transferase; not essential; similar to Ygr154cp; green fluorescent protein (GFP)-fusion protein localizes to the cytoplasm	Anc_5.667	1-to-1		461	412.783	708.106	607.544	332.142	442.942		-0.41942	-1.08873	1.13223	-0.754077	-0.125308		-0.159384	-0.220975	0.415318	-0.190179	0.0116529
		CAGL0J01287g	AIP1	0	YMR092C	AIP1	Actin cortical patch component; interacts with the actin depolymerizing factor cofilin; required to restrict cofilin localization to cortical patches; contains WD repeats; protein increases in abundance and relocalizes from cytoplasm to plasma membrane upon DNA replication stress	Anc_2.470	1-to-1		413	277.501	725.75	768.895	699.666	607.119		-1.40471	0.435836	-0.691952	-0.484437	-0.553608		-0.573648	0.0833143	-0.204687	-0.245167	-0.231674
		CAGL0B02838g	MUP1	0				Anc_4.195	2-to-1		1167	929.629	2559.76	2783.21	1637.02	1754.32		-1.08677	1.1141	0.468373	0.0136657	0.165235		-0.328078	0.120744	0.0998429	-0.103667	-0.0358305
		CAGL0J10868g		0.01	YHR067W	HTD2	Mitochondrial 3-hydroxyacyl-thioester dehydratase; involved in fatty acid biosynthesis, required for respiratory growth and for normal mitochondrial morphology	Anc_5.341	1-to-1		67	75.1565	186.89	122.31	58.4516	37.197		0.225764	-1.48564	-0.619047	-0.629938	-0.626308		0.165738	-0.61165	-0.652056	-0.222956	-0.365989
		CAGL0G09999g		0.01	YPR185W	ATG13	Regulatory subunit of the Atg1p signaling complex; stimulates Atg1p kinase activity; required for vesicle formation during autophagy and the cytoplasm-to-vacuole targeting (Cvt) pathway; contains a HORMA domain required for autophagy and for recruitment of the phosphatidylinositol 3-kinase complex subunit Atg14p to the pre-autophagosomal structure	Anc_7.542	1-to-1		139	195.407	291.33	230.618	665.722	777.282		0.939199	-1.06272	0.784944	-0.0617592	0.220475		0.491397	-0.337148	0.223517	0.0771249	0.125922
		CAGL0E00759g		0.935	YDR173C	ARG82	Inositol polyphosphate multikinase (IPMK); sequentially phosphorylates Ins(1,4,5)P3 to form Ins(1,3,4,5,6)P5; also has diphosphoinositol polyphosphate synthase activity; regulates arginine-, phosphate-, and nitrogen-responsive genes	Anc_8.371	1-to-1		44	12.7188	2.38059	2.77976	1.43785	1.35176		-1.61912	0.0648785	-0.0102893	-0.777122	-0.521511		-1.79054	0.22364	-0.0890735	-0.783451	-0.551992
		CAGL0A01193g		0.035	YPL267W	ACM1	Pseudosubstrate inhibitor of the APC/C; suppresses APC/C [Cdh1]-mediated proteolysis of mitotic cyclins; associates with Cdh1p, Bmh1p and Bmh2p; cell cycle regulated protein; the anaphase-promoting complex/cyclosome is also known as APC/C	Anc_6.002	1-to-1		1768	1602.57	1751.72	1519.34	8207.34	8191.62		-0.519197	-1.53398	-0.0184937	-1.02659	-0.690557		-0.141732	-0.205331	-0.00276565	-0.173532	-0.11661
		CAGL0G00704g		0	YAR003W	SWD1	Subunit of the COMPASS (Set1C) complex; COMPASS methylates histone H3 on lysine 4 and is required in transcriptional silencing near telomeres; WD40 beta propeller superfamily member with similarity to mammalian Rbbp7	Anc_4.123	1-to-1		584	452.095	694.083	612.882	1407.71	1220.2		-1.02118	-0.881622	-0.893973	-0.951402	-0.932259		-0.369341	-0.179498	-0.206241	-0.27442	-0.251693
		CAGL0I02244g		0.21				Anc_5.074	1-to-0		107	159.563	119.227	76.0556	101.649	110.967		1.01191	-1.249	0.185071	-0.118545	-0.0173397		0.576516	-0.648587	0.126529	-0.0360353	0.0181528
		CAGL0J00275g		0.665	YDR280W	RRP45	Exosome non-catalytic core component; involved in 3'-5' RNA processing and degradation in both the nucleus and the cytoplasm; has similarity to E. coli RNase PH and to human hRrp45p (PM/SCL-75, EXOSC9); protein abundance increases in response to DNA replication stress	Anc_5.289	1-to-1		6	10.4063	23.1949	24.4637	73.5807	23.6888		0.391436	0.0715795	-1.56696	0.231508	-0.367982		0.794421	0.0768329	-1.63512	0.435627	-0.254622
		CAGL0G01991g		0.39	YOR056C	NOB1	Protein involved in proteasomal and 40S ribosomal subunit biogenesis; required for cleavage of the 20S pre-rRNA to generate the mature 18S rRNA; cleavage is activated by Fun12p, a GTPase and translation initiation factor; relocalizes from nucleus to nucleolus upon DNA replication stress	Anc_5.656	1-to-1		13	1.15625	7.29453	5.55952	8.62709	11.5324		-1.5955	-0.183886	0.161091	-0.889694	-0.539432		-3.49098	-0.391854	0.41875	-1.94142	-1.15469
		CAGL0F07315g		0	YGL115W	SNF4	Activating gamma subunit of the AMP-activated Snf1p kinase complex; additional subunits of the complex are Snf1p and a Sip1p/Sip2p/Gal83p family member; activates glucose-repressed genes, represses glucose-induced genes; role in sporulation, and peroxisome biogenesis; protein abundance increases in response to DNA replication stress	Anc_6.136	2-to-1		164	143.376	366.306	345.138	168.04	278.16		-0.359188	-0.315058	1.54109	-0.337123	0.288947		-0.193897	-0.0858745	0.727113	-0.139886	0.149114
		CAGL0L06292g		0.01	YDR100W	TVP15	Integral membrane protein; localized to late Golgi vesicles along with the v-SNARE Tlg2p	Anc_8.244	1-to-1		50	98.2816	67.4204	46.0323	2.00048	6.10651		1.35191	-0.803246	0.357496	0.274333	0.302054		0.974994	-0.550537	1.61	0.212228	0.678154
		CAGL0J04400g		0.07	YBL021C	HAP3	Subunit of the Hap2p/3p/4p/5p CCAAT-binding complex; complex is heme-activated and glucose-repressed; complex is a transcriptional activator and global regulator of respiratory gene expression; contains sequences contributing to both complex assembly and DNA binding	Anc_8.167	1-to-1		13	1.15625	18.5865	15.4549	2.31307	1.35176		-1.5955	-0.208102	-0.105883	-0.901802	-0.636496		-3.49098	-0.266188	-0.77497	-1.87858	-1.51071
		CAGL0E03267g		0.05	YGR161C	RTS3	Putative component of the protein phosphatase type 2A complex	Anc_4.059	1-to-1		64	43.9377	142.422	90.2869	221.928	186.959		-0.656643	-1.38407	-0.502786	-1.02035	-0.847832		-0.542614	-0.657585	-0.247368	-0.600099	-0.482522
		CAGL0G09152g		0.015	YPL196W	OXR1	Protein of unknown function required for oxidative damage resistance; required for normal levels of resistance to oxidative damage; null mutants are sensitive to hydrogen peroxide; member of a conserved family of proteins found in eukaryotes	Anc_6.203	1-to-1		14	6.93753	129.208	76.1664	54.0754	51.3574		-0.564505	-1.50636	-0.0745649	-1.03543	-0.715142		-1.01293	-0.762466	-0.0744007	-0.8877	-0.6166
		CAGL0L07260g		0.93	YDL098C	SNU23	Component of the U4/U6.U5 snRNP complex; involved in mRNA splicing via spliceosome	Anc_2.359	1-to-1		1	1.15625	81.4878	38.8058	1.43785	1.35176		0.0354462	-1.60927	-0.0102893	-0.786912	-0.528037		0.209459	-1.07031	-0.0890735	-0.430426	-0.316642
		CAGL0D02530g	EGT2	0	YNL327W	EGT2	Glycosylphosphatidylinositol (GPI)-anchored cell wall endoglucanase; required for proper cell separation after cytokinesis; expression is activated by Swi5p and tightly regulated in a cell cycle-dependent manner	Anc_3.011	1-to-1		144	167.657	646.147	559.171	443.293	581.956		0.408616	-0.985938	1.2047	-0.288661	0.209127		0.219443	-0.208573	0.392651	0.00543523	0.134507
		CAGL0K02299g		0	YER123W	YCK3	Palmitoylated vacuolar membrane-localized casein kinase I isoform; negatively regulates vacuole fusion during hypertonic stress via phosphorylation of Vps41p; shares essential functions with Hrr25p; regulates vesicle fusion in AP-3 pathway	Anc_8.132	1-to-1		382	395.439	1051.98	1052.21	716.109	965.279		0.126727	0.00195836	1.6014	0.0643428	0.576694		0.0498826	0.000319575	0.430767	0.0251011	0.160323
		CAGL0D05918g	ATF2	0	YGR177C	ATF2	Alcohol acetyltransferase; may play a role in steroid detoxification; forms volatile esters during fermentation, which is important for brewing and winemaking	Anc_5.184	1-to-1		938	830.191	2058.95	2262.08	2255.91	2570.95		-0.560501	1.14457	0.976755	0.292035	0.520275		-0.176145	0.135736	0.18859	-0.0202046	0.0493935
		CAGL0F07975g		0.015	YGR237C		Putative protein of unknown function; green fluorescent protein (GFP)-fusion protein localizes to the cytoplasm	Anc_5.090	1-to-1		209	132.969	1012.54	940.345	159.35	210.203		-1.25722	-0.632	0.773221	-0.94461	-0.372		-0.65241	-0.106721	0.399583	-0.379565	-0.119849
		CAGL0K03531g		0.3	YMR112C	MED11	Subunit of the RNA polymerase II mediator complex; associates with core polymerase subunits to form the RNA polymerase II holoenzyme; essential protein	Anc_2.436	1-to-1		43	16.1876	59.5149	86.5051	87.5833	101.391		-1.3001	0.895898	0.290382	-0.202101	-0.0379401		-1.40945	0.539536	0.211208	-0.434958	-0.219569
		CAGL0M11748g	HOG1	0.055	YLR113W	HOG1	Mitogen-activated protein kinase involved in osmoregulation; controls global reallocation of RNA Pol II in response to osmotic shock; acts via three independent osmosensors; mitophagy-specific regulator; mediates the recruitment and activation of RNA Pol II at Hot1p-dependent promoters; localization regulated by Ptp2p and Ptp3p; nuclear form represses pseudohyphal growth; protein abundance increa…	Anc_8.302	1-to-1		50	28.9064	248.39	245.732	372.839	254.254		-0.832157	-0.0476248	-1.3708	-0.439891	-0.750194		-0.790541	-0.0155232	-0.552286	-0.403032	-0.452783
		CAGL0D04730g		0.005	YPR125W	YLH47	Mitochondrial inner membrane protein; exposed to the mitochondrial matrix; associates with mitochondrial ribosomes; NOT required for respiratory growth; homolog of human Letm1, a protein implicated in Wolf-Hirschhorn syndrome	Anc_3.461	1-to-1		223	260.157	742.511	737.653	474.05	660.33		0.484232	-0.0493151	1.52851	0.217458	0.654476		0.22234	-0.00947011	0.478146	0.106435	0.230339
		CAGL0G03707g		0	YER122C	GLO3	ADP-ribosylation factor GTPase activating protein (ARF GAP); involved in ER-Golgi transport; shares functional similarity with Gcs1p	Anc_7.426	1-to-1		50	25.4376	80.0237	68.4921	86.2706	41.0918		-1.00557	-0.37601	-1.18992	-0.690788	-0.857165		-0.974966	-0.22449	-1.07002	-0.599728	-0.756491
		CAGL0E01727g	YPS3	0				0	1-to-0		1340	1474.22	1932.73	1695.12	4970.44	5179.16		0.486524	-1.47952	0.364482	-0.496497	-0.209504		0.137723	-0.18925	0.0593433	-0.0257636	0.0026054
		CAGL0D00396g		0.01				0	1-to-0		100	60.1252	204.426	170.461	99.5236	152.351		-1.05087	-0.701142	0.980858	-0.876008	-0.257053		-0.733958	-0.262133	0.614292	-0.498045	-0.127266
		CAGL0H08778g		0	YPR042C	PUF2	mRNA-binding protein; member of the PUF protein family, which is defined by the presence of Pumilio homology domains that confer RNA binding activity; preferentially binds mRNAs encoding membrane-associated proteins; PUF2 has a paralog, JSN1, that arose from the whole genome duplication	Anc_7.462	2-to-2		496	368.845	934.549	977.266	287.007	383.881		-1.12108	0.378145	1.07342	-0.371467	0.110162		-0.427325	0.0644815	0.419574	-0.181422	0.0189101
		CAGL0A03993g		0.035	YLR199C	PBA1	Protein involved in 20S proteasome assembly; forms a heterodimer with Add66p that binds to proteasome precursors; interaction with Pba1p-Add66p may affect function of the mature proteasome and its role in maintaining respiratory metabolism; similar to human PAC1 constituent of the PAC1-PAC2 complex involved in proteasome assembly	Anc_7.353	1-to-1		89	97.1254	226.507	227.156	56.4511	127.084		0.191974	0.0121403	1.5849	0.102057	0.596337		0.126043	0.00412804	1.17071	0.0650855	0.433628
		CAGL0L09779g		0.435	YKL018C-A		Putative protein of unknown function; identified by homology; green fluorescent protein (GFP)-fusion protein localizes to the cytoplasm	Anc_2.658	1-to-1		15	2.31251	34.7477	25.0179	8.43961	1.35176		-1.36586	-0.496655	-0.658021	-0.931259	-0.840179		-2.69743	-0.473961	-2.64234	-1.5857	-1.93791
		CAGL0F04697g		0	YLR257W		Protein of unknown function; protein abundance increases in response to DNA replication stress	Anc_1.378	1-to-1		194	120.25	264.965	321.898	149.599	145.517		-1.28882	0.937671	-0.0690695	-0.175574	-0.140073		-0.690014	0.280803	-0.0399106	-0.204606	-0.149707
		CAGL0J11132g		0.035	YNL173C	MDG1	Plasma membrane protein; involved in G-protein mediated pheromone signaling pathway; overproduction suppresses bem1 mutations; MDG1 has a paralog, CRP1, that arose from the whole genome duplication	Anc_2.081	2-to-2		119	102.907	405.249	379.497	69.1417	22.2616		-0.342589	-0.364455	-1.51336	-0.353522	-0.740134		-0.209625	-0.0947169	-1.635	-0.152171	-0.646448
		CAGL0H07843g	HAP2	0.025	YGL237C	HAP2	Subunit of the Hap2p/3p/4p/5p CCAAT-binding complex; complex is heme-activated and glucose-repressed; complex is a transcriptional activator and global regulator of respiratory gene expression; contains sequences sufficient for both complex assembly and DNA binding	Anc_3.560	1-to-1		61	55.5002	121.913	71.9368	58.8889	84.3764		-0.170534	-1.46011	0.615123	-0.815321	-0.338506		-0.136316	-0.761053	0.518845	-0.448684	-0.126174
		CAGL0H10032g	PST2	0	YBR052C	RFS1	Protein of unknown function; member of a flavodoxin-like fold protein family that includes Pst2p and Ycp4p; green fluorescent protein (GFP)-fusion protein localizes to the cytoplasm in a punctate pattern; RFS1 has a paralog, PST2, that arose from the whole genome duplication	Anc_3.261	2-to-2		324	283.282	911.507	762.772	689.854	770.918		-0.455365	-1.41748	0.565512	-0.936424	-0.435778		-0.193753	-0.257001	0.160288	-0.225377	-0.0968222
		CAGL0C01419g		0	YPL184C	MRN1	RNA-binding protein that may be involved in translational regulation; binds specific categories of mRNAs, including those that contain upstream open reading frames (uORFs) and internal ribosome entry sites (IRES); interacts genetically with chromatin remodelers and splicing factors, linking chromatin state, splicing and as a result mRNA maturation	Anc_6.183	1-to-1		163	117.938	302.425	240.066	216.177	160.963		-0.836001	-1.07027	-0.831554	-0.953136	-0.912608		-0.466844	-0.333145	-0.425482	-0.399995	-0.40849
		CAGL0F01001g		0.005	YOL042W	NGL1	Putative endonuclease; has a domain similar to a magnesium-dependent endonuclease motif in mRNA deadenylase Ccr4p; the authentic, non-tagged protein is detected in highly purified mitochondria in high-throughput studies	Anc_7.090	1-to-1		73	70.5315	121.913	71.0502	131.906	102.734		-0.0678778	-1.49096	-0.555156	-0.779417	-0.704663		-0.0496283	-0.778944	-0.360605	-0.414286	-0.396392
		CAGL0J03102g		0	YER068W	MOT2	Ubiquitin-protein ligase subunit of the CCR4-NOT complex; with Ubc4p, ubiquitinates nascent polypeptide-associated complex subunits and histone demethyase Jhd2p; CCR4-NOT has roles in transcription regulation, mRNA degradation, and post-transcriptional modifications	Anc_7.249	1-to-1		60	60.1252	476.469	370.156	162.789	205.383		0.00381331	-1.454	0.647661	-0.725091	-0.267507		0.00300805	-0.364248	0.335311	-0.18062	-0.00864318
		CAGL0E00869g		0	YLR150W	STM1	Protein required for optimal translation under nutrient stress; perturbs association of Yef3p with ribosomes; involved in TOR signaling; binds G4 quadruplex and purine motif triplex nucleic acid; helps maintain telomere structure; protein abundance increases in response to DNA replication stress; serves as a ribosome preservation factor both during quiescence and recovery	Anc_8.364	1-to-1		167	105.219	138.685	115.42	187.92	133.219		-1.1792	-0.582946	-0.896069	-0.881074	-0.886073		-0.666451	-0.264922	-0.496317	-0.465687	-0.475897
		CAGL0E00935g		0.835	YDR167W	TAF10	Subunit (145 kDa) of TFIID and SAGA complexes; involved in RNA polymerase II transcription initiation and in chromatin modification	Anc_8.360	1-to-1		1	1.15625	20.0059	4.11423	7.2518	1.35176		0.0354462	-1.48979	-0.557941	-0.727173	-0.670763		0.209459	-2.28173	-2.4235	-1.03614	-1.49859
		CAGL0E04048g	COF1	0.825	YLL050C	COF1	Cofilin, involved in pH-dependent actin filament depolarization; binds both actin monomers and filaments and severs filaments; involved in the selective sorting, export of the secretory cargo from the late golgi; genetically interacts with pmr1; thought to be regulated by phosphorylation at SER4; ubiquitous and essential in eukaryotes	Anc_4.002	1-to-1		54	25.4376	39.8144	68.0488	2.00048	1.35176		-1.14664	1.09931	-0.073144	-0.0236679	-0.0401599		-1.086	0.773278	-0.565506	-0.15636	-0.292742
		CAGL0D03146g		0.02	YJL004C	SYS1	Integral membrane protein of the Golgi; required for targeting of the Arf-like GTPase Arl3p to the Golgi; multicopy suppressor of ypt6 null mutation	Anc_5.207	1-to-1		71	53.1877	113.918	76.9467	8.25195	29.8237		-0.535906	-1.07749	1.03864	-0.806698	-0.191585		-0.416726	-0.566068	1.85365	-0.491397	0.290285
		CAGL0M06193g		0	YBR175W	SWD3	Essential subunit of the COMPASS (Set1C) complex; COMPASS methylates histone H3 on lysine 4 and is required in transcriptional silencing near telomeres; WD40 beta propeller superfamily member and ortholog of mammalian WDR5	Anc_8.585	1-to-1		47	38.1564	85.2431	42.8092	42.8225	36.4975		-0.327637	-1.5427	-0.197071	-0.935168	-0.689135		-0.300736	-0.993661	-0.230571	-0.647199	-0.508323
		CAGL0M07337g		0	YPL055C	LGE1	Protein of unknown function; null mutant forms abnormally large cells, and homozygous diploid null mutant displays delayed premeiotic DNA synthesis and reduced efficiency of meiotic nuclear division	Anc_8.511	1-to-1		164	191.938	368.228	285.096	304.073	376.508		0.443771	-1.2992	0.793699	-0.427713	-0.0205754		0.226946	-0.369151	0.308262	-0.0711023	0.0553526
		CAGL0G07018g		0.005	YML018C		Protein of unknown function; green fluorescent protein (GFP)-fusion protein localizes to the membrane of the vacuole; physical interaction with Atg27p suggests a possible role in autophagy; YML018C is not an essential gene; relative distribution to the vacuolar membrane decreases upon DNA replication stress; YML018C has a paralog, THI74, that arose from the whole genome duplication	Anc_5.551	1-to-2		40	11.5625	91.4684	84.1732	61.7651	72.4654		-1.54829	-0.218798	0.263778	-0.883544	-0.501103		-1.79054	-0.119913	0.2305	-0.955227	-0.559985
		CAGL0G07623g		0.01	YBR286W	APE3	Vacuolar aminopeptidase Y; processed to mature form by Prb1p	Anc_1.298	1-to-1		97	61.2815	284.189	215.819	147.223	167.647		-0.944055	-1.2252	0.335067	-1.08463	-0.611396		-0.662533	-0.397023	0.187423	-0.529778	-0.290711
		CAGL0E02321g		0	YOL011W	PLB3	Phospholipase B (lysophospholipase) involved in lipid metabolism; hydrolyzes phosphatidylinositol and phosphatidylserine and displays transacylase activity in vitro; PLB3 has a paralog, PLB1, that arose from the whole genome duplication	Anc_6.042	2-to-2		1600	1492.72	3341.08	3546.44	3801.91	4412.39		-0.360586	0.881914	1.26334	0.260664	0.59489		-0.100124	0.0860589	0.214836	-0.00703252	0.0669236
		CAGL0J09702g		0.185	YDL203C	ACK1	Protein that functions in the cell wall integrity pathway; functions upstream of Pkc1p; GFP-fusion protein expression is induced in response to the DNA-damaging agent MMS; non-tagged Ack1p is detected in purified mitochondria	Anc_8.452	1-to-1		52	39.3127	69.801	37.1389	73.0173	43.2846		-0.453558	-1.28842	-0.798145	-0.870987	-0.846706		-0.403518	-0.910316	-0.754384	-0.656917	-0.689406
		CAGL0J00803g		0	YJL042W	MHP1	Microtubule-associated protein involved in microtubule organization; involved in assembly and stabilization of microtubules; overproduction results in cell cycle arrest at G2 phase; similar to Drosophila protein MAP and to mammalian MAP4 proteins	Anc_5.259	1-to-1		1403	1313.51	1828.87	1588.82	1521.05	1523.59		-0.333456	-1.54608	0.0109315	-0.939769	-0.622869		-0.0950933	-0.202998	0.0024076	-0.149046	-0.0985613
		CAGL0M04037g		0.005	YNL315C	ATP11	Molecular chaperone; required for the assembly of alpha and beta subunits into the F1 sector of mitochondrial F1F0 ATP synthase	Anc_3.030	1-to-1		19	13.8751	36.8675	26.1307	2.00048	21.647		-0.31598	-0.534797	1.45356	-0.425388	0.200928		-0.453506	-0.496606	3.43575	-0.475056	0.828547
		CAGL0G03751g		0.015	YLL022C	HIF1	Non-essential component of the HAT-B histone acetyltransferase complex; localized to the nucleus; has a role in telomeric silencing; other members are Hat1p and Hat2p	Anc_4.037	1-to-1		129	84.4066	184.267	210.823	75.393	35.6565		-0.984726	0.533311	-1.11418	-0.225708	-0.521866		-0.611944	0.194236	-1.08027	-0.208854	-0.499325
		CAGL0B04609g		0.045	YNL107W	YAF9	Subunit of NuA4 histone H4 acetyltransferase and SWR1 complexes; may function to antagonize silencing near telomeres; interacts directly with Swc4p; has homology to human leukemogenic protein AF9; contains a YEATS domain	Anc_2.170	1-to-1		12	17.3438	21.2726	5.55952	30.6949	12.837		0.350201	-1.33652	-0.761974	-0.49316	-0.582765		0.531387	-1.93596	-1.25769	-0.702288	-0.887422
		CAGL0H10384g		0.88	YDL111C	RRP42	Exosome non-catalytic core component; involved in 3'-5' RNA processing and degradation in both the nucleus and the cytoplasm; has similarity to E. coli RNase PH and to human hRrp42p (EXOSC7)	Anc_2.326	1-to-1		15	5.78127	48.5731	20.9036	8.37706	7.41108		-0.763688	-1.37809	-0.0587376	-1.07089	-0.733506		-1.3755	-1.2164	-0.176759	-1.29595	-0.922889
		CAGL0M03751g		0.425	YNL299W	TRF5	Non-canonical poly(A) polymerase; involved in nuclear RNA degradation as a component of the TRAMP complex; catalyzes polyadenylation of hypomodified tRNAs, and snoRNA and rRNA precursors; overlapping but non-redundant functions with Pap2p; TRF5 has a paralog, PAP2, that arose from the whole genome duplication	Anc_3.058	2-to-2		113	74.0003	183.548	215.602	25.1308	59.3642		-0.931949	0.640847	1.09837	-0.145551	0.26909		-0.61072	0.232216	1.24014	-0.189252	0.287211
		CAGL0M03025g		0.01	YMR280C	CAT8	Zinc cluster transcriptional activator; necessary for derepression of a variety of genes under non-fermentative growth conditions, active after diauxic shift, binds carbon source responsive elements; relative distribution to the nucleus increases upon DNA replication stress	Anc_8.845	1-to-1		99	128.344	460.129	358.926	84.1452	100.484		0.617945	-1.40775	0.347687	-0.394901	-0.147371		0.374518	-0.358351	0.256018	0.00808376	0.0907284
		CAGL0M10285g		0	YKL005C	BYE1	Negative regulator of transcription elongation; contains a TFIIS-like domain and a PHD finger, multicopy suppressor of temperature-sensitive ess1 mutations, probably binds RNA polymerase II large subunit	Anc_2.506	1-to-1		532	418.564	1088.26	1066.98	786.127	989.299		-0.93323	-0.176527	1.25748	-0.554878	0.0492413		-0.345978	-0.0284929	0.331645	-0.187235	-0.0142753
		CAGL0G07689g		0.01	YKR014C	YPT52	Endosomal Rab family GTPase; required for vacuolar protein sorting, endocytosis and multivesicular body (MVB) biogenesis and sorting; required for localization of the CORVET complex to endosomes; involved in autophagy and ionic stress tolerance; similar to Vps21p and Ypt53p; mammalian Rab5 homolog; protein abundance increases in response to DNA replication stress	Anc_1.289	1-to-1		148	85.5628	116.999	94.7336	63.7033	41.914		-1.31827	-0.611064	-0.605855	-0.964668	-0.845064		-0.790541	-0.304552	-0.603935	-0.547547	-0.566343
		CAGL0E03960g		0.06	YHL034C	SBP1	Protein that binds eIF4G and has a role in repression of translation; has an RGG motif; found in cytoplasmic P bodies; found associated with small nucleolar RNAs snR10 and snR11; SBP1 has a paralog, RNP1, that arose from the whole genome duplication	Anc_4.007	1-to-2		39	40.4689	129.666	88.8416	147.723	220.214		0.0563284	-1.11211	1.11224	-0.527892	0.0188182		0.0533397	-0.545494	0.576013	-0.246077	0.0279531
		CAGL0G06996g		0.09				0	1-to-0		48	79.7816	70.9149	38.9167	19.1923	16.1739		0.954262	-1.24219	-0.132467	-0.143966	-0.140133		0.733021	-0.8657	-0.246858	-0.0663397	-0.126512
		CAGL0C02299g	KRE29	0.605	YER038C	KRE29	Subunit of the SMC5-SMC6 complex; this complex is involved in removal of X-shaped DNA structures that arise between sister chromatids during DNA replication and repair; heterozygous mutant shows haploinsufficiency in K1 killer toxin resistance	Anc_3.537	1-to-1		44	46.2502	41.4313	41.3639	48.7618	114.474		0.0804576	-0.00291056	1.56591	0.0387735	0.547819		0.0719554	-0.00234634	1.2312	0.0348045	0.433602
		CAGL0K12276g	PHO88	0.31	YBR106W	PHO88	Probable membrane protein; involved in phosphate transport; pho88 pho86 double null mutant exhibits enhanced synthesis of repressible acid phosphatase at high inorganic phosphate concentrations	Anc_3.355	1-to-1		1	1.15625	27.9561	7.11565	1.43785	1.35176		0.0354462	-1.56753	-0.0102893	-0.766042	-0.514125		0.209459	-1.9741	-0.0890735	-0.882319	-0.617904
		CAGL0K02145g		0	YER130C	COM2	Transcription factor that binds IME1 Upstream Activation Signal (UAS)ru; COM2 transcription is regulated by Haa1p, Sok2p and Zap1p transcriptional activators; may bind the IME1 promoter under all growth conditions to negatively regulate its transcription in the absence of a positive regulator that binds more effectively; repressor activity may depend on phosphorylation by PKA; C. albicans homolog…	Anc_8.144	2-to-1		460	320.282	476.648	497.374	2459.46	2211.2		-1.32836	0.262232	-0.788176	-0.533064	-0.618101		-0.522289	0.0614072	-0.153512	-0.230441	-0.204798
		CAGL0F05577g		0.035	YDR194C	MSS116	DEAD-box protein; required for efficient splicing of mitochondrial Group I and II introns; non-polar RNA helicase that also facilities strand annealing	Anc_8.402	1-to-1		131	201.188	186.953	141.546	101.837	91.2202		1.18015	-1.00503	-0.220858	0.0875592	-0.0152464		0.618979	-0.401402	-0.158838	0.108788	0.0195798
		CAGL0M00946g		0.55	YLR435W	TSR2	Protein with a potential role in pre-rRNA processing	Anc_4.314	1-to-1		35	23.1251	28.3697	8.11763	367.026	375.175		-0.546874	-1.46333	0.0847478	-1.0051	-0.64182		-0.597896	-1.80522	0.0316798	-1.20156	-0.790479
		CAGL0L08426g	SUE1	0.005	YPR151C	SUE1	Protein required for degradation of unstable forms of cytochrome c; located in the mitochondria	Anc_3.496	1-to-1		154	146.844	346.721	255.738	166.353	197.432		-0.12614	-1.48528	0.474511	-0.80571	-0.37897		-0.0686429	-0.439108	0.247113	-0.253875	-0.0868792
		CAGL0J10318g		0	YNL078W	NIS1	Protein localized in the bud neck at G2/M phase; physically interacts with septins; possibly involved in a mitotic signaling network	Anc_2.216	1-to-1		359	240.501	478.086	540.276	283.131	295.628		-1.35262	0.769648	0.149136	-0.291484	-0.144611		-0.577941	0.176426	0.0623158	-0.200757	-0.113066
		CAGL0D00770g	IDP1	0	YDL066W	IDP1	Mitochondrial NADP-specific isocitrate dehydrogenase; catalyzes the oxidation of isocitrate to alpha-ketoglutarate; not required for mitochondrial respiration and may function to divert alpha-ketoglutarate to biosynthetic processes	Anc_4.254	1-to-1		58	97.1254	420.952	341.024	206.049	205.467		1.05099	-1.15232	-0.00831305	-0.050665	-0.0365477		0.743795	-0.303781	-0.00407735	0.220007	0.145312
		CAGL0G08624g	QDR2	0.005	YIL120W	QDR1	Multidrug transporter of the major facilitator superfamily; member of the 12-spanner drug:H(+) antiporter DHA1 family; involved in spore wall assembly; sequence similarity to DTR1 and QDR3, and the triple mutant dtr1 qdr1 qdr3 exhibits reduced dityrosine fluorescence relative to the single mutants; required for resistance to quinidine, ketoconazole, fluconazole, and barban; QDR1 has a paralog, AQ…	Anc_4.052	2-to-2		95	61.2815	144.039	155.999	132.157	209.949		-0.896467	0.275327	1.24409	-0.31057	0.207649		-0.632476	0.115079	0.667787	-0.258698	0.05013
		CAGL0G04565g		0.01	YDR488C	PAC11	Dynein intermediate chain, microtubule motor protein; required for intracellular transport and cell division; acts in cytoplasmic dynein pathway; forms complex with dynein light chain Dyn2p that promotes Dyn1p homodimerization and potentiates motor processivity; Dyn2p-Pac11p complex is also important for interaction of dynein motor complex with dynactin complex; forms cortical cytoplasmic microtu…	Anc_3.095	1-to-1		55	25.4376	141.263	102.293	56.326	62.1904		-1.18126	-1.00301	0.152757	-1.09213	-0.677169		-1.11247	-0.465688	0.142892	-0.789078	-0.478422
		CAGL0J11396g		0	YNL187W	SWT21	Protein involved in mRNA splicing; contains a consensus nuclear export signal (NES) sequence similar to the consensus sequence recognized by Crm1p; interacts genetically with Prp40p and Tgs1p; contains WD40 repeats	Anc_2.066	1-to-1		247	298.314	973.365	818.806	394.908	410.708		0.617774	-1.41996	0.156897	-0.401091	-0.215095		0.272319	-0.249459	0.0565978	0.0114302	0.0264861
		CAGL0L03157g		0.015	YKR034W	DAL80	Negative regulator of genes in multiple nitrogen degradation pathways; expression is regulated by nitrogen levels and by Gln3p; member of the GATA-binding family, forms homodimers and heterodimers with Gzf3p; DAL80 has a paralog, GZF3, that arose from the whole genome duplication	Anc_1.250	2-to-2		359	296.001	971.435	930.006	704.983	530.777		-0.670376	-0.367819	-1.35433	-0.519097	-0.79751		-0.278381	-0.062878	-0.409483	-0.17063	-0.250247
		CAGL0L11374g		0.02	YML070W	DAK1	Dihydroxyacetone kinase; required for detoxification of dihydroxyacetone (DHA); involved in stress adaptation	Anc_4.334	1-to-1		15	8.09378	89.0432	51.481	78.7687	111.733		-0.520968	-1.28706	0.696372	-0.904013	-0.370551		-0.890077	-0.790464	0.504354	-0.84027	-0.392062
		CAGL0G00242g	YOR1	0.005	YGR281W	YOR1	Plasma membrane ATP-binding cassette (ABC) transporter; multidrug transporter mediates export of many different organic anions including oligomycin; homolog of human cystic fibrosis transmembrane receptor (CFTR)	Anc_5.010	1-to-1		1423	1129.66	2321.83	2176.56	3400.88	3685.63		-1.15253	-0.799671	0.660218	-0.976099	-0.43066		-0.333046	-0.0932146	0.116002	-0.21313	-0.10342
		CAGL0B01875g		0.685	YDR119W-A	COX26	Putative protein of unknown function; copurifies with respiratory chain supercomplexes composed of Complex III (ubiquinol-cytochrome c reductase) and Complex IV (cytochrome c oxidase)	Anc_8.273	1-to-1		24	8.09378	2.38059	2.77976	40.0097	12.8559		-1.07985	0.0648785	-1.11053	-0.507485	-0.708501		-1.56815	0.22364	-1.63792	-0.672254	-0.994144
		CAGL0A00891g		0	YLR319C	BUD6	Actin- and formin-interacting protein; participates in actin cable assembly and organization as a nucleation-promoting factor (NPF) for formins Bni1p and Bnr1p; a triple helical coiled-coil domain in the C-terminal region interacts with Bni1p; involved in polarized cell growth; isolated as bipolar budding mutant; potential Cdc28p substrate	Anc_4.135	1-to-1		286	280.97	578.898	456.223	376.527	410.556		-0.058829	-1.51055	0.342571	-0.78469	-0.408937		-0.0255999	-0.343571	0.124825	-0.184586	-0.0814486
		CAGL0F03201g		0.005	YDR435C	PPM1	Carboxyl methyltransferase; methylates the C terminus of the protein phosphatase 2A catalytic subunit (Pph21p or Pph22p), which is important for complex formation with regulatory subunits	Anc_5.547	1-to-1		67	35.8439	93.6963	115.637	30.007	60.8575		-1.06918	0.605527	0.941122	-0.231825	0.159157		-0.902434	0.303542	1.02014	-0.299446	0.140415
		CAGL0M03773g		0.055	YNL300W	TOS6	Glycosylphosphatidylinositol-dependent cell wall protein; expression is periodic and decreases in respone to ergosterol perturbation or upon entry into stationary phase; depletion increases resistance to lactic acid	Anc_3.056	1-to-1		36	19.6563	49.3368	37.5822	10.2524	38.5771		-0.782474	-0.499401	1.23807	-0.640937	-0.0146004		-0.873003	-0.392614	1.91178	-0.632809	0.215387
		CAGL0M09845g		0.875	YLR409C	UTP21	Subunit of U3-containing 90S preribosome and SSU processome complexes; involved in production of 18S rRNA and assembly of small ribosomal subunit; synthetic defect with STI1 Hsp90 cochaperone; human homolog linked to glaucoma; Small Subunit processome is also known as SSU processome	Anc_4.275	1-to-1		49	16.1876	3.49452	2.77976	1.43785	2.03236		-1.54139	-0.106179	0.0659612	-0.823785	-0.527203		-1.5979	-0.330132	0.499243	-0.964014	-0.476262
		CAGL0B01485g		0	YOL141W	PPM2	AdoMet-dependent tRNA methyltransferase; also involved in methoxycarbonylation; required for the synthesis of wybutosine (yW), a modified guanosine found at the 3'-position adjacent to the anticodon of phe-tRNA; similarity to Ppm1p	Anc_3.015	1-to-1		82	42.7814	228.887	247.514	173.292	235.632		-1.20956	0.340096	0.901128	-0.43473	0.0105558		-0.93864	0.112874	0.44333	-0.412883	-0.127478
		CAGL0B02255g		0.07	YGR215W	RSM27	Mitochondrial ribosomal protein of the small subunit	Anc_5.115	1-to-1		2	1.15625	84.7849	60.2636	3.75092	25.0595		-0.164227	-0.815042	1.30316	-0.489634	0.107963		-0.790541	-0.49252	2.74004	-0.641531	0.48566
		CAGL0G00990g	RPP0	0.945	YLR340W	RPP0	Conserved ribosomal protein P0 of the ribosomal stalk; involved in interaction between translational elongation factors and the ribosome; phosphorylated on serine 302; homologous to mammalian ribosomal protein LP0 and bacterial L10	Anc_4.170	1-to-1		6	1.15625	21.4253	15.1224	15.4412	49.4761		-0.762163	-0.407788	1.28148	-0.584975	0.0371761		-2.3755	-0.502627	1.67995	-1.43907	-0.399394
		CAGL0M06831g	CRZ1	0.02	YNL027W	CRZ1	Transcription factor, activates transcription of stress response genes; nuclear localization is positively regulated by calcineurin-mediated dephosphorylation; rapidly localizes to the nucleus under blue light stress	Anc_2.303	1-to-1		31	8.09378	105.707	121.862	56.7011	65.4141		-1.46817	0.426982	0.224111	-0.520593	-0.272358		-1.93738	0.20517	0.206224	-0.866106	-0.508663
		CAGL0J00759g		0.91	YJL039C	NUP192	Essential subunit of the inner ring of the nuclear pore complex (NPC); contributes to nucleocytoplasmic transport; homologous to human NUP205	Anc_5.261	1-to-1		10	16.1876	113.855	84.949	74.4559	31.856		0.432948	-0.821096	-1.23318	-0.194074	-0.540444		0.694886	-0.422528	-1.22482	0.136179	-0.317488
		CAGL0L07942g		0.875	YCR020C-A	MAK31	Non-catalytic subunit of N-terminal acetyltransferase of the NatC type; required for replication of dsRNA virus; member of the Sm protein family	Anc_1.438	1-to-1		13	2.31251	10.4836	2.77976	12.4406	6.10651		-1.18504	-0.913635	-0.375742	-1.04934	-0.824805		-2.49098	-1.91509	-1.02663	-2.20304	-1.8109
		CAGL0H02145g		0.01	YHR084W	STE12	Transcription factor that is activated by a MAPK signaling cascade; activates genes involved in mating or pseudohyphal/invasive growth pathways; cooperates with Tec1p transcription factor to regulate genes specific for invasive growth	Anc_5.379	2-to-1		127	78.6253	247.977	213.926	85.958	129.92		-1.0968	-0.632301	0.878587	-0.864549	-0.283504		-0.691763	-0.21309	0.59592	-0.452427	-0.102978
		CAGL0M11066g		0	YGR109C	CLB6	B-type cyclin involved in DNA replication during S phase; activates Cdc28p to promote initiation of DNA synthesis; functions in formation of mitotic spindles along with Clb3p and Clb4p; most abundant during late G1; CLB6 has a paralog, CLB5, that arose from the whole genome duplication	Anc_3.453	2-to-2		156	200.032	328.809	312.779	179.605	277.659		0.70144	-0.251534	1.34765	0.224953	0.599186		0.358685	-0.0721068	0.628484	0.143289	0.305021
		CAGL0E00429g		0.005	YCR094W	CDC50	Endosomal protein that interacts with phospholipid flippase Drs2p; interaction with Cdc50p is essential for Drs2p catalytic activity; mutations affect cell polarity and polarized growth; similar to Lem3p; CDC50 has a paralog, YNR048W, that arose from the whole genome duplication	Anc_6.374	2-to-2		4	2.31251	44.6203	27.7976	73.5803	29.7104		-0.237441	-0.79027	-1.2964	-0.513856	-0.774703		-0.790541	-0.682739	-1.30835	-0.73664	-0.927211
		CAGL0B02057g		0.13	YDR130C	FIN1	Spindle pole body-related intermediate filament protein; forms cell cycle-specific filaments between spindle pole bodies in dividing cells; localizes to poles and microtubules of spindle during anaphase and contributes to spindle stability; involved in Glc7p localization and regulation; relative distribution to the nucleus increases upon DNA replication stress	Anc_8.297	1-to-1		18	34.6876	74.4094	57.71	58.7014	109.275		0.826738	-0.578454	1.15782	0.124142	0.468701		0.946425	-0.366663	0.896503	0.289881	0.492088
		CAGL0I07381g		0.035	YOL107W		Putative protein of unknown function; green fluorescent protein (GFP)-fusion protein localizes to the cytoplasm and colocalizes in a punctate pattern with the early golgi/COPI vesicles; YOL107W is not an essential protein	Anc_3.076	1-to-1		37	15.0313	137.661	98.1828	78.644	74.9802		-1.12853	-1.03321	-0.0847327	-1.08087	-0.748824		-1.29955	-0.487576	-0.0688271	-0.893565	-0.618653
		CAGL0M09493g		0.005	YMR160W		Protein of unknown function; green fluorescent protein (GFP)-fusion protein localizes to the membrane of the vacuole; mutant has enhanced sensitivity to overexpression of mutant huntingtin; YMR160W is not an essential gene; relative distribution within the vacuolar membrane changes upon DNA replication stress	Anc_2.353	1-to-1		158	180.376	314.589	228.504	132.282	125.657		0.366796	-1.48263	-0.119804	-0.557916	-0.411879		0.19108	-0.461249	-0.0741226	-0.135084	-0.114764
		CAGL0G01716g		0	YPR106W	ISR1	Predicted protein kinase; overexpression causes sensitivity to staurosporine, which is a potent inhibitor of protein kinase C	Anc_3.421	1-to-1		151	148.001	397.738	414.841	271.502	408.033		-0.0530692	0.237691	1.51221	0.0923107	0.56561		-0.0289458	0.0607385	0.587724	0.0158963	0.206506
		CAGL0J00539g	SLT2	0	YHR030C	SLT2	Serine/threonine MAP kinase; involved in regulating maintenance of cell wall integrity, cell cycle progression, and nuclear mRNA retention in heat shock; required for mitophagy and pexophagy; affects recruitment of mitochondria to phagophore assembly site (PAS); plays a role in adaptive response of cells to cold; regulated by the PKC1-mediated signaling pathway; SLT2 has a paralog, KDX1, that aro…	Anc_5.274	1-to-2		676	491.408	767.214	699.17	616.336	664.66		-1.31518	-0.694675	0.365291	-1.00493	-0.548188		-0.460101	-0.133986	0.1089	-0.297044	-0.161729
		CAGL0J10120g		0.01	YNL068C	FKH2	Forkhead family transcription factor; plays a major role in the expression of G2/M phase genes; positively regulates transcriptional elongation; facilitates clustering and activation of early-firing replication origins; negative role in chromatin silencing at HML and HMR; substrate of the Cdc28p/Clb5p kinase; relocalizes to the cytosol in response to hypoxia; FKH2 has a paralog, FKH1, that arose …	Anc_2.230	2-to-2		84	55.5002	145.414	185.694	43.7603	79.8671		-0.807975	0.886767	0.949649	0.0393961	0.342814		-0.597896	0.352768	0.867979	-0.122564	0.207617
		CAGL0M12122g		0	YAL036C	RBG1	Member of the DRG family of GTP-binding proteins; associates with translating ribosomes; interacts with Tma46p, Ygr250cp, Gir2p and Yap1p via two-hybrid	Anc_7.049	1-to-1		113	171.126	375.828	305.441	167.978	157.929		1.07678	-1.07469	-0.161856	0.001046	-0.0532546		0.598733	-0.299179	-0.0889938	0.149777	0.070187
		CAGL0L10494g		0.065	YOR070C	GYP1	Cis-golgi GTPase-activating protein (GAP) for yeast Rabs; the Rab family members are Ypt1p (in vivo) and for Ypt1p, Sec4p, Ypt7p, and Ypt51p (in vitro); involved in vesicle docking and fusion	Anc_5.672	1-to-1		6	1.15625	31.7562	12.2319	34.1958	21.0231		-0.762163	-1.2299	-0.487951	-0.996031	-0.826671		-2.3755	-1.37639	-0.701846	-1.87595	-1.48458
		CAGL0M09295g		0.04	YJR082C	EAF6	Subunit of the NuA4 acetyltransferase complex; this complex acetylates histone H4 and NuA3 acetyltransferase complex that acetylates histone H3	Anc_7.447	1-to-1		79	55.5002	152.097	105.52	360.023	296.367		-0.677753	-1.16875	-0.711166	-0.92325	-0.852555		-0.509359	-0.527475	-0.280704	-0.518417	-0.43918
		CAGL0F09097g	SKN7	0.01	YHR206W	SKN7	Nuclear response regulator and transcription factor; physically interacts with the Tup1-Cyc8 complex and recruits Tup1p to its targets; part of a branched two-component signaling system; required for optimal induction of heat-shock genes in response to oxidative stress; involved in osmoregulation; relocalizes to the cytosol in response to hypoxia; SKN7 has a paralog, HMS2, that arose from the who…	Anc_4.385	1-to-2		178	187.313	279.796	279.532	117.653	209.645		0.145232	-0.00443867	1.51896	0.0703968	0.553253		0.0735755	-0.001361	0.833411	0.0361072	0.301875
		CAGL0M11374g		0.765	YJL176C	SWI3	Subunit of the SWI/SNF chromatin remodeling complex; SWI/SNF regulates transcription by remodeling chromosomes; contains SANT domain that is required for SWI/SNF assembly; is essential for displacement of histone H2A-H2B dimers during ATP-dependent remodeling; required for transcription of many genes, including ADH1, ADH2, GAL1, HO, INO1 and SUC2; relocates to the cytosol under hypoxic conditions	Anc_1.163	1-to-1		62	38.1564	224.413	255.627	64.453	116.819		-0.820127	0.568248	1.15387	-0.12594	0.300664		-0.700343	0.187887	0.857952	-0.256228	0.115165
		CAGL0L03586g		0.035	YJL098W	SAP185	Protein that forms a complex with the Sit4p protein phosphatase; required for Sit4p function; member of a family of similar proteins including Sap4p, Sap155p, and Sap190p; SAP185 has a paralog, SAP190, that arose from the whole genome duplication	Anc_1.268	1-to-2		82	43.9377	59.0119	78.2767	80.9569	116.157		-1.16458	0.655762	0.732196	-0.254408	0.0744599		-0.900166	0.407576	0.52085	-0.246295	0.00942007
		CAGL0J07876g		0.06	YNL254C	RTC4	Protein of unknown function; null mutation suppresses cdc13-1 temperature sensitivity; (GFP)-fusion protein localizes to both the cytoplasm and the nucleus	Anc_1.106	1-to-1		35	13.8751	88.082	103.073	28.7568	58.7685		-1.12544	0.431935	0.931522	-0.346754	0.0793382		-1.33486	0.226746	1.03114	-0.554058	-0.0256584
		CAGL0K08910g		0.77	YOR259C	RPT4	ATPase of the 19S regulatory particle of the 26S proteasome; one of six ATPases of the regulatory particle; involved in degradation of ubiquitinated substrates; contributes preferentially to ERAD; required for spindle pole body duplication; mainly nuclear localization	Anc_8.708	1-to-1		2	4.62502	3.64727	2.77976	10.2524	44.6553		0.372627	-0.12764	1.47111	0.122493	0.572031		1.20946	-0.391854	2.12287	0.408803	0.980157
		CAGL0J02904g		0	YER054C	GIP2	Putative regulatory subunit of protein phosphatase Glc7p; involved in glycogen metabolism; contains a conserved motif (GVNK motif) that is also found in Gac1p, Pig1p, and Pig2p; GIP2 has a paralog, PIG2, that arose from the whole genome duplication	Anc_7.230	2-to-2		1062	1151.63	2253.06	1998.22	975.358	933.385		0.392023	-1.45001	-0.246906	-0.528996	-0.434966		0.116893	-0.173164	-0.0634584	-0.0281358	-0.03991
		CAGL0C04389g		0	YBL002W	HTB2	Histone H2B; core histone protein required for chromatin assembly and chromosome function; nearly identical to HTB1; Rad6p-Bre1p-Lge1p mediated ubiquitination regulates transcriptional activation, meiotic DSB formation and H3 methylation	Anc_3.207	1-to-1		37	32.3751	92.1875	48.5904	9.06461	10.7952		-0.191227	-1.50571	0.0961079	-0.848468	-0.533609		-0.19264	-0.923899	0.252073	-0.558269	-0.288155
		CAGL0L03520g	BCK1	0.01	YJL095W	BCK1	MAPKKK acting in the protein kinase C signaling pathway; the kinase C signaling pathway controls cell integrity; upon activation by Pkc1p phosphorylates downstream kinases Mkk1p and Mkk2p; MAPKKK is an acronym for mitogen-activated protein (MAP) kinase kinase kinase	Anc_1.271	1-to-1		103	82.0941	190.448	132.985	179.042	223.031		-0.497371	-1.28722	0.638991	-0.892295	-0.381867		-0.327294	-0.518127	0.316942	-0.422711	-0.17616
		CAGL0L10043g		0	YOR047C	STD1	Protein involved in control of glucose-regulated gene expression; interacts with kinase Snf1p, glucose sensors Snf3p and Rgt2p, TATA-binding Spt15p; regulator of transcription factor Rgt1p; interactions with Pma1p appear to propagate [GAR+]; STD1 has a paralog, MTH1, that arose from the whole genome duplication	Anc_5.644	1-to-2		145	175.751	673.358	680.16	212.113	124.305		0.522233	0.0724015	-1.42441	0.297317	-0.276592		0.277477	0.0144998	-0.770947	0.145989	-0.159657
		CAGL0K07337g		0.01				Anc_8.794	1-to-0		75	89.0316	131.678	89.9544	194.421	264.255		0.357821	-1.12887	0.950759	-0.385526	0.0599025		0.247427	-0.549746	0.442743	-0.15116	0.0468078
		CAGL0L11330g		0	YML068W	ITT1	Protein that modulates the efficiency of translation termination; interacts with translation release factors eRF1 (Sup45p) and eRF3 (Sup35p) in vitro, contains a zinc finger domain characteristic of the TRIAD class of proteins	Anc_4.332	1-to-1		259	173.438	286.569	313.781	543.695	452.858		-1.21259	0.441918	-0.79978	-0.385338	-0.523485		-0.578531	0.130873	-0.263738	-0.223829	-0.237132
		CAGL0C04048g		0				0	1-to-0		591	448.627	1171.51	1297.04	892.527	829.602		-1.10049	0.967612	-0.395546	-0.0664414	-0.176143		-0.397643	0.146851	-0.105476	-0.125396	-0.118756
		CAGL0H10516g		0	YDL117W	CYK3	SH3-domain protein located in the bud neck and cytokinetic actin ring; relocalizes from bud neck to nucleus upon DNA replication stress; activates the chitin synthase activity of Chs2p during cytokinesis; suppressor of growth and cytokinesis defects of chs2 phospho-mutants	Anc_2.319	1-to-1		479	415.095	738.856	661.477	791.753	629.183		-0.547334	-0.809784	-1.1576	-0.678559	-0.838239		-0.206583	-0.159602	-0.33157	-0.183092	-0.232585
		CAGL0D01628g		0.27	YPR057W	BRR1	snRNP protein component of spliceosomal snRNPs; required for pre-mRNA splicing and snRNP biogenesis; in null mutant newly-synthesized snRNAs are destabilized and 3'-end processing is slowed	Anc_3.347	1-to-1		11	1.15625	5.87511	12.4535	4.00096	2.03236		-1.37365	0.612823	-0.181212	-0.380415	-0.314014		-3.24997	1.08387	-0.977189	-1.08305	-1.04777
		CAGL0B03608g		0				0	1-to-0		133	85.5628	335.269	276.979	105.338	136.094		-1.03378	-0.939417	0.577411	-0.9866	-0.465263		-0.63637	-0.275543	0.369579	-0.455957	-0.180778
		CAGL0A00561g		0.04	YGL004C	RPN14	Assembly chaperone for the 19S proteasome regulatory particle base; proteasome-interacting protein involved in the assembly of the base subcomplex of the 19S proteasome regulatory particle (RP); null mutants accumulate ubiquitinated Gcn4p and display decreased 26S proteasome stability; interacts with Rpt5p	Anc_4.119	1-to-1		9181	8784.07	17307.5	17673	11110.4	12715.2		-0.296454	0.55454	1.37428	0.129043	0.544121		-0.0637626	0.030149	0.194654	-0.0168068	0.0536801
		CAGL0M12166g		1	YAL043C	PTA1	Subunit of holo-CPF; holo-CPF is a multiprotein complex and functional homolog of mammalian CPSF, required for the cleavage and polyadenylation of mRNA and snoRNA 3' ends; involved in pre-tRNA processing; binds to the phosphorylated CTD of RNAPII	Anc_7.028	1-to-1		1	3.46876	11.5975	2.77976	9.31465	31.0433		0.448859	-1.0257	1.00678	-0.288422	0.143313		1.79442	-2.06078	1.73671	-0.133178	0.490117
		CAGL0J11088g		0.015				0	1-to-0		27	12.7188	47.109	76.6142	31.0701	52.1702		-0.829289	1.07024	0.656678	0.120473	0.299208		-1.086	0.701611	0.7477	-0.192193	0.121105
		CAGL0C04939g		0	YJR107W		Putative lipase	Anc_7.497	1-to-1		246	190.782	460.855	391.619	401.659	318.363		-0.771357	-0.940651	-0.8851	-0.856004	-0.865703		-0.366733	-0.234865	-0.335298	-0.300799	-0.312299
		CAGL0L07458g		0.045	YBR065C	ECM2	Pre-mRNA splicing factor; facilitates the cooperative formation of U2/U6 helix II in association with stem II in the spliceosome, function may be regulated by Slu7p	Anc_3.280	1-to-1		13	27.7501	70.3486	39.1383	14.6285	20.9759		0.845746	-1.21188	0.28011	-0.183066	-0.0286741		1.09398	-0.845939	0.519946	0.124021	0.255996
		CAGL0D01122g		0.845	YNL048W	ALG11	Alpha-1,2-mannosyltransferase; catalyzes sequential addition of the two terminal alpha 1,2-mannose residues to the Man5GlcNAc2-PP-dolichol intermediate during asparagine-linked glycosylation in the ER	Anc_2.266	1-to-1		3	8.09378	18.7393	4.11423	1.43785	1.35176		0.577301	-1.3884	-0.0102893	-0.405549	-0.273796		1.43185	-2.18737	-0.0890735	-0.377759	-0.281531
		CAGL0A03608g		0.005				0	1-to-0		143	156.094	206.806	143.102	96.8983	71.4923		0.231774	-1.37281	-0.567299	-0.570517	-0.569444		0.126403	-0.531232	-0.438685	-0.202414	-0.281171
		CAGL0J09592g		0.275	YDL209C	CWC2	Member of the NineTeen Complex (NTC); this complex contains Prp19p and stabilizes U6 snRNA in catalytic forms of the spliceosome containing U2, U5, and U6 snRNAs; binds directly to U6 snRNA; similar to S. pombe Cwf2	Anc_8.466	1-to-1		115	91.3441	159.742	127.093	61.0148	24.4166		-0.527522	-0.771524	-1.17753	-0.649523	-0.825524		-0.33225	-0.329855	-1.3213	-0.331053	-0.661134
		CAGL0H02255g		0	YMR266W	RSN1	Membrane protein of unknown function; overexpression suppresses NaCl sensitivity of sro7 mutant cells by restoring sodium pump (Ena1p) localization to the plasma membrane	Anc_8.819	1-to-1		290	183.844	480.008	468.002	97.2107	120.203		-1.4226	-0.154044	0.453236	-0.788321	-0.374469		-0.657567	-0.0365443	0.306283	-0.347056	-0.129276
		CAGL0F05445g		0.355	YDR202C	RAV2	Subunit of RAVE complex (Rav1p, Rav2p, Skp1p); the RAVE complex associates with the V1 domain of the vacuolar membrane (H+)-ATPase (V-ATPase) and promotes assembly and reassembly of the holoenzyme	Anc_8.410	1-to-1		18	5.78127	44.8364	23.3509	9.3772	3.36524		-0.973174	-1.05601	-0.431805	-1.01459	-0.820328		-1.63854	-0.941192	-1.47845	-1.28987	-1.35273
		CAGL0F08481g		0	YGR266W		Protein of unknown function; predicted to contain a single transmembrane domain; mutant has increased aneuploidy tolerance; localized to both the mitochondrial outer membrane and the plasma membrane; protein abundance increases in response to DNA replication stress	Anc_5.039	1-to-1		294	225.47	235.418	194.473	125.968	182.355		-0.854608	-0.789328	0.944154	-0.821968	-0.233261		-0.382883	-0.275658	0.533699	-0.329271	-0.0416141
		CAGL0J10714g		0				0	1-to-0		8	2.31251	96.2483	97.2917	29.8822	5.37872		-0.69514	0.029819	-1.32523	-0.332661	-0.663518		-1.79054	0.0155552	-2.47395	-0.887493	-1.41631
		CAGL0B03333g		0	YBR279W	PAF1	Component of the Paf1p complex involved in transcription elongation; binds to and modulates the activity of RNA polymerases I and II; required for expression of a subset of genes, including cell cycle-regulated genes; involved in SER3 repression by helping to maintain SRG1 transcription-dependent nucleosome occupancy; homolog of human PD2/hPAF1	Anc_1.309	1-to-1		60	41.6252	72.5764	39.9187	56.0757	37.8776		-0.621705	-1.25285	-0.532041	-0.937276	-0.802198		-0.527507	-0.862438	-0.566032	-0.694972	-0.651992
		CAGL0B00616g		0.005	YCL048W	SPS22	Protein of unknown function; SPS22 has a paralog, SPS2, that arose from the whole genome duplication; redundant with Sps2p for the organization of the beta-glucan layer of the spore wall	Anc_1.025	2-to-2		59	30.0626	85.0904	116.755	124.405	97.7808		-1.08127	0.893802	-0.519949	-0.0937329	-0.235805		-0.972744	0.45641	-0.347419	-0.258167	-0.287918
		CAGL0E02717g		0	YOR006C	TSR3	Protein required for 20S pre-rRNA processing; involved in processing of the 20S pre-rRNA at site D to generate mature 18S rRNA; green fluorescent protein (GFP)-fusion protein localizes to both the cytoplasm and the nucleus; relative distribution to the nucleus increases upon DNA replication stress	Anc_6.019	1-to-1		400	423.189	527.702	555.615	2303.62	2786.67		0.210166	0.334127	1.4423	0.272147	0.662198		0.0813026	0.0743629	0.274641	0.0778327	0.143435
		CAGL0F09229g		0.005	YER184C		Putative zinc cluster protein; deletion confers sensitivity to Calcufluor white, and prevents growth on glycerol or lactate as sole carbon source	0	1-to-1		100	115.625	354.161	292.554	161.851	235.896		0.338445	-0.965506	1.09	-0.313531	0.154313		0.209459	-0.275704	0.543483	-0.0331226	0.159079
		CAGL0G05808g		0	YDL211C		Protein of unknown function; green fluorescent protein (GFP)-fusion protein localizes to the vacuole; YDL211C has a paralog, TDA7, that arose from the whole genome duplication	Anc_2.079	2-to-2		74	86.7191	254.705	241.618	190.859	107.592		0.328132	-0.233988	-1.43922	0.0470723	-0.448357		0.228824	-0.0761007	-0.826935	0.0763618	-0.224737
		CAGL0M00572g		0	YJR129C		Putative protein of unknown function; predicted S-adenosylmethionine-dependent methyltransferase of the seven beta-strand family; green fluorescent protein (GFP)-fusion protein localizes to the cytoplasm	Anc_4.352	1-to-1		200	167.657	368.102	299.877	334.393	255.728		-0.503503	-1.05214	-0.934283	-0.777823	-0.829976		-0.254488	-0.295732	-0.386935	-0.27511	-0.312385
		CAGL0K12870g		0	YFL046W	FMP32	Putative protein of unknown function; the authentic, non-tagged protein is detected in highly purified mitochondria in high-throughput studies	Anc_8.008	1-to-1		144	152.626	439.646	408.851	248.81	152.314		0.153413	-0.418652	-1.42578	-0.13262	-0.563672		0.083928	-0.104767	-0.708	-0.0104194	-0.242946
		CAGL0I02926g		0.025	YDR496C	PUF6	Pumilio-homology domain protein; binds the 3' UTR of ASH1 mRNA and represses its translation, resulting in proper asymmetric localization of ASH1 mRNA; also co-sediments with the 60S ribosomal subunit and is required for its biogenesis	Anc_3.085	1-to-1		31	10.4063	59.3621	38.5842	1.43785	2.71296		-1.22684	-0.840797	0.135089	-1.03382	-0.644184		-1.57481	-0.621533	0.915954	-1.09817	-0.426797
		CAGL0H07403g	KRE2	0	YDR483W	KRE2	Alpha1,2-mannosyltransferase of the Golgi; involved in protein mannosylation; KRE2 has a paralog, KTR6, that arose from the whole genome duplication	Anc_8.505	2-to-2		356	269.407	464.413	396.291	248.185	198.302		-0.954033	-0.920811	-0.686315	-0.937422	-0.85372		-0.402088	-0.228848	-0.323718	-0.315468	-0.318218
		CAGL0G00484g		0.035	YGR271C-A	EFG1	Essential protein required for maturation of 18S rRNA; null mutant is sensitive to hydroxyurea and is delayed in recovering from alpha-factor arrest; green fluorescent protein (GFP)-fusion protein localizes to the nucleolus	Anc_5.030	1-to-1		14	10.4063	26.8422	42.2506	31.1948	74.9141		-0.257487	0.739338	1.27122	0.240925	0.584356		-0.427971	0.654467	1.26393	0.113248	0.49681
		CAGL0K05005g		0.005	YNL219C	ALG9	Mannosyltransferase, involved in N-linked glycosylation; catalyzes both the transfer of seventh mannose residue on B-arm and ninth mannose residue on the C-arm from Dol-P-Man to lipid-linked oligosaccharides; mutation of the human ortholog causes type 1 congenital disorders of glycosylation	Anc_2.024	1-to-1		212	141.063	412.849	369.38	120.654	162.249		-1.14585	-0.616638	0.723929	-0.881244	-0.346187		-0.587724	-0.160506	0.427328	-0.374115	-0.106967
		CAGL0M02079g		0.075	YPL161C	BEM4	Protein involved in establishment of cell polarity and bud emergence; interacts with the Rho1p small GTP-binding protein and with the Rho-type GTPase Cdc42p; involved in maintenance of proper telomere length	Anc_8.685	1-to-1		36	30.0626	126.261	79.722	44.3233	24.9462		-0.252378	-1.31252	-0.656383	-0.782451	-0.740428		-0.260026	-0.663359	-0.829244	-0.461692	-0.58421
		CAGL0M05291g		0.1	YBR195C	MSI1	Subunit of chromatin assembly factor I (CAF-1); chromatin assembly by CAF-1 is important for multiple processes including silencing at telomeres, mating type loci, and rDNA; maintenance of kinetochore structure; deactivation of the DNA damage checkpoint after DNA repair; and chromatin dynamics during transcription; Msi1p localizes to both nucleus and cytoplasm and has an independent role as a neg…	Anc_8.548	1-to-1		42	33.5314	46.8481	35.4719	57.0141	18.2724		-0.335264	-0.49634	-1.36234	-0.415802	-0.731315		-0.324878	-0.401314	-1.64166	-0.363096	-0.789282
		CAGL0K01331g		0.055	YDL047W	SIT4	Type 2A-related serine-threonine phosphatase; functions in the G1/S transition of the mitotic cycle; regulator of COPII coat dephosphorylation; required for ER to Golgi traffic; interacts with Hrr25p kinase; cytoplasmic and nuclear protein that modulates functions mediated by Pkc1p including cell wall and actin cytoskeleton organization; similar to human PP6	Anc_3.142	1-to-1		3	12.7188	13.0169	8.11763	203.111	279.682		1.0047	-0.415058	1.01538	0.294823	0.535008		2.08393	-0.681255	0.461519	0.701337	0.621397
		CAGL0M03575g		0.985	YNL290W	RFC3	Subunit of heteropentameric Replication factor C (RF-C); which is a DNA binding protein and ATPase that acts as a clamp loader of the proliferating cell nuclear antigen (PCNA) processivity factor for DNA polymerases delta and epsilon; relocalizes to the cytosol in response to hypoxia	Anc_3.069	1-to-1		12	1.15625	2.38059	2.77976	1.43785	1.35176		-1.48589	0.0648785	-0.0102893	-0.710505	-0.4771		-3.3755	0.22364	-0.0890735	-1.57593	-1.08031
		CAGL0G05489g		0.085	YDL225W	SHS1	Component of the septin ring that is required for cytokinesis; septins are GTP-binding proteins that assemble into rod-like hetero-oligomers that can associate with other rods to form filaments; septin rings at the mother-bud neck act as scaffolds for recruiting cell division factors and as barriers to prevent diffusion of specific proteins; undergoes sumoylation and phosphorylation during mitosi…	Anc_2.051	1-to-1		12	1.15625	29.2228	28.3518	7.06413	7.39221		-1.48589	-0.0448686	0.02064	-0.765378	-0.503372		-3.3755	-0.0436562	0.0654925	-1.70958	-1.11789
		CAGL0L12034g		0.005	YER176W	ECM32	DNA dependent ATPase/DNA helicase; helicase belonging to the Dna2p- and Nam7p-like family of helicases that is involved in modulating translation termination; interacts with the translation termination factors, localized to polysomes	Anc_8.242	1-to-1		318	257.845	1606.68	1569.36	504.87	664.792		-0.698768	-0.250094	1.28472	-0.474431	0.111954		-0.302524	-0.0339147	0.39699	-0.168219	0.0201837
		CAGL0K05863g		0.03	YGL160W	AIM14	NADPH oxidase localized to the perinuclear ER; produces superoxide from NADPH; overexpression causes MCA1 dependent apoptosis; likely involved in superoxide-mediated regulation of the actin cytoskeleton; member of a conserved superfamily of NADPH oxidases (NOX enzymes); has similarity to iron/copper reductases (FRE1-8), particularly Fre8p	Anc_1.379	1-to-1		58	92.5004	324.308	298.215	79.1437	131.669		0.939568	-0.415955	1.06938	0.261806	0.530996		0.673406	-0.121014	0.734371	0.276196	0.428921
		CAGL0M13321g		0	YHR181W	SVP26	Integral membrane protein of the early Golgi apparatus and ER; involved in COP II vesicle transport; may also function to promote retention of proteins in the early Golgi compartment	Anc_5.057	1-to-1		910	768.909	1499.17	1512.86	985.736	1221.38		-0.763675	0.0944613	1.26523	-0.334607	0.198673		-0.243053	0.0131141	0.309236	-0.11497	0.0264322
		CAGL0D00286g	BMT1	0.01				0	1-to-0		68	104.063	472.822	386.937	102.65	96.816		0.905405	-1.16303	-0.119411	-0.128813	-0.125679		0.613849	-0.289199	-0.0844152	0.162325	0.0800783
		CAGL0D03586g	ACP1	0.17	YKL192C	ACP1	Mitochondrial matrix acyl carrier protein; involved in biosynthesis of octanoate, which is a precursor to lipoic acid; activated by phosphopantetheinylation catalyzed by Ppt2p	Anc_4.297	2-to-1		26	15.0313	82.9072	77.9487	2.31307	21.0136		-0.613181	-0.155226	1.33592	-0.384204	0.189171		-0.790541	-0.0889732	3.18344	-0.439757	0.767977
		CAGL0L02717g		0.01	YOR215C	AIM41	Putative protein of unknown function; the authentic protein is detected in highly purified mitochondria in high-throughput studies; null mutant displays reduced frequency of mitochondrial genome loss	Anc_8.635	1-to-1		92	45.0939	151.747	160.34	50.6369	69.4788		-1.37994	0.193909	0.491496	-0.593014	-0.231511		-1.0287	0.0794623	0.456382	-0.474619	-0.164285
		CAGL0B03245g		0.01	YBR283C	SSH1	Subunit of the Ssh1 translocon complex; Sec61p homolog involved in co-translational pathway of protein translocation; not essential	Anc_1.303	1-to-1		5	1.15625	68.4262	42.2551	24.8184	7.40164		-0.626156	-1.00183	-0.886755	-0.813991	-0.838246		-2.11247	-0.695424	-1.74549	-1.40395	-1.5178
		CAGL0I08393g	TIF3	0	YPR163C	TIF3	Translation initiation factor eIF-4B; contains an RNA recognition motif and binds to single-stranded RNA; has RNA annealing activity; interacts with Rps20p at the head of the 40S ribosomal subunit and alters the structure of the mRNA entry channel	Anc_7.517	1-to-1		121	80.9378	87.6237	126.978	44.7604	60.0165		-0.913143	1.08116	0.422604	0.0840102	0.196875		-0.580121	0.535184	0.423134	-0.0224687	0.126066
		CAGL0L06732g		0.96	YBR146W	MRPS9	Mitochondrial ribosomal protein of the small subunit	Anc_3.117	1-to-1		50	30.0626	15.092	33.2463	7.68932	20.3047		-0.777696	1.06935	0.655035	0.145829	0.315564		-0.733958	1.13941	1.40089	0.202727	0.602114
		CAGL0M09427g		0.175	YBL102W	SFT2	Tetra-spanning membrane protein found mostly in the late Golgi; non-essential; can suppress some sed5 alleles; may be part of the transport machinery, but precise function is unknown; similar to mammalian syntaxin 5	Anc_7.437	1-to-1		15	12.7188	240.332	173.347	46.3863	27.1673		-0.15251	-1.32417	-0.632113	-0.738342	-0.702932		-0.238	-0.471364	-0.771827	-0.354682	-0.49373
		CAGL0D05698g		0.09	YLL006W	MMM1	ER integral membrane protein; component of the ERMES complex that links the ER to mitochondria and may promote inter-organellar calcium and phospholipid exchange as well as coordinating mitochondrial DNA replication and growth	Anc_5.210	1-to-1		25	28.9064	16.9697	10.7866	51.5747	110.117		0.184947	-0.459371	1.38472	-0.137212	0.3701		0.209459	-0.653722	1.0943	-0.222132	0.216677
		CAGL0M10439g		0	YDR001C	NTH1	Neutral trehalase, degrades trehalose; required for thermotolerance and may mediate resistance to other cellular stresses; may be phosphorylated by Cdc28p; inhibited by Dcs1p; NTH1 has a paralog, NTH2, that arose from the whole genome duplication	Anc_3.205	2-to-2		3022	2669.79	3979.06	4292.73	3991.52	3794.6		-0.718516	1.20756	-0.424264	0.244524	0.021595		-0.178777	0.109469	-0.0729909	-0.034654	-0.047433
		CAGL0E01595g		0	YOL132W	GAS4	1,3-beta-glucanosyltransferase; involved with Gas2p in spore wall assembly; has similarity to Gas1p; localizes to the cell wall	Anc_3.034	1-to-1		100	95.9691	207.004	193.023	220.304	129.844		-0.092312	-0.278717	-1.43732	-0.185515	-0.602784		-0.0593578	-0.100885	-0.762711	-0.0801216	-0.307651
		CAGL0E02365g		0.05	YOL009C	MDM12	Mitochondrial outer membrane protein; required for transmission of mitochondria to daughter cells; component of the ERMES complex that links the ER to mitochondria; may influence import and assembly of outer membrane beta-barrel proteins	Anc_6.037	1-to-1		15	5.78127	5.72236	5.55952	61.2027	22.9327		-0.763688	-0.0182488	-1.25129	-0.390968	-0.677744		-1.3755	-0.0416496	-1.41619	-0.708577	-0.944447
		CAGL0K01661g		0	YDL025C	RTK1	Putative protein kinase, potentially phosphorylated by Cdc28p; interacts with ribosome biogenesis factors, Cka2, Gus1 and Arc1; protein abundance increases in response to DNA replication stress	Anc_3.167	1-to-1		396	343.408	1099.51	1086.78	499.056	669.083		-0.514277	-0.104766	1.36813	-0.309521	0.249696		-0.205579	-0.0168002	0.422984	-0.111189	0.0668684
		CAGL0B01529g	PEX7	0.005	YDR142C	PEX7	Peroxisomal signal receptor for peroxisomal matrix proteins; recognizes the N-terminal nonapeptide signal (PTS2); WD repeat protein; defects in human homolog cause lethal rhizomelic chondrodysplasia punctata (RCDP)	Anc_8.316	1-to-1		85	50.8752	165.725	148.436	10.0649	32.395		-0.989577	-0.389182	1.00701	-0.689379	-0.123917		-0.7405	-0.158954	1.68643	-0.449727	0.262326
		CAGL0I10967g		0.025	YOR198C	BFR1	Component of mRNP complexes associated with polyribosomes; implicated in secretion and nuclear segregation; multicopy suppressor of BFA (Brefeldin A) sensitivity	Anc_8.609	1-to-1		98	114.469	304.15	237.947	258.874	330.35		0.359995	-1.13732	0.848722	-0.388663	0.0237986		0.224106	-0.354143	0.351744	-0.0650187	0.0739022
		CAGL0J09570g	PEX5B	0.025				Anc_8.470	2-to-1		149	87.8753	231.529	208.367	45.9486	66.8791		-1.27734	-0.44043	0.563454	-0.858885	-0.384772		-0.761782	-0.152065	0.541533	-0.456924	-0.124105
		CAGL0K07590g	MYO3	0.005	YKL129C	MYO3	One of two type I myosins; localizes to actin cortical patches; deletion of MYO3 has little effect on growth, but myo3 myo5 double deletion causes severe defects in growth and actin cytoskeleton organization; MYO3 has a paralog, MYO5, that arose from the whole genome duplication	Anc_2.440	2-to-2		379	380.408	495.495	529.715	189.795	294.655		0.0134909	0.421657	1.39839	0.217574	0.611179		0.00534866	0.0963469	0.634585	0.0508478	0.245427
		CAGL0F03729g		0	YMR214W	SCJ1	One of several homologs of bacterial chaperone DnaJ; located in the ER lumen where it cooperates with Kar2p to mediate maturation of proteins	Anc_8.730	1-to-1		226	205.813	423.224	327.569	174.979	154.044		-0.282787	-1.39206	-0.335945	-0.837422	-0.670263		-0.134987	-0.369625	-0.183842	-0.252306	-0.229484
		CAGL0I08877g		0.03	YGR165W	MRPS35	Mitochondrial ribosomal protein of the small subunit; null mutant does not grow on glycerol, is sensitive to 2,4-dichlorophenol, and accumulates large lipid droplets	Anc_5.166	1-to-1		41	23.1251	72.2263	43.4787	41.2599	61.9544		-0.790925	-1.07916	0.58087	-0.935041	-0.429737		-0.826165	-0.732213	0.586466	-0.779189	-0.323971
		CAGL0J10296g		0.01	YNL077W	APJ1	Chaperone with a role in SUMO-mediated protein degradation; member of the DnaJ-like family; conserved across eukaryotes; overexpression interferes with propagation of the [Psi+] prion; the authentic, non-tagged protein is detected in highly purified mitochondria in high-throughput studies; forms nuclear foci upon DNA replication stress	Anc_2.218	1-to-1		90	47.4064	208.989	174.682	32.8829	24.36		-1.24182	-0.700004	-0.307209	-0.97091	-0.749676		-0.924842	-0.258701	-0.432822	-0.591772	-0.538788
		CAGL0M10956g		0	YNR034W	SOL1	Protein with a possible role in tRNA export; shows similarity to 6-phosphogluconolactonase non-catalytic domains but does not exhibit this enzymatic activity; homologous to Sol3p and Sol4p; SOL1 has a paralog, SOL2, that arose from the whole genome duplication; protein abundance increases in response to DNA replication stress	Anc_6.345	2-to-2		279	290.22	915.351	775.554	243.496	291.158		0.130885	-1.32481	0.595111	-0.596962	-0.199605		0.0568812	-0.239099	0.257906	-0.091109	0.0252294
		CAGL0F02513g		0.06	YJL205C	NCE101	Protein of unknown function; involved in secretion of proteins that lack classical secretory signal sequences	Anc_1.129	1-to-1		117	97.1254	33.8312	20.682	68.7665	124.844		-0.432784	-0.70929	1.19809	-0.571037	0.0186724		-0.268588	-0.709983	0.860351	-0.489285	-0.0394065
		CAGL0M10219g		0	YKL008C	LAC1	Ceramide synthase component; involved in synthesis of ceramide from C26(acyl)-coenzyme A and dihydrosphingosine or phytosphingosine, functionally equivalent to Lag1p; LAC1 has a paralog, LAG1, that arose from the whole genome duplication	Anc_2.501	2-to-2		483	555.002	864.595	727.07	815.946	807.256		0.554565	-1.34642	-0.0566845	-0.395926	-0.282845		0.20047	-0.249931	-0.0154461	-0.0247307	-0.0216358
		CAGL0J05522g		0.01	YNL083W	SAL1	ADP/ATP transporter; member of the Ca2+-binding subfamily of mitochondrial carriers, with two EF-hand motifs; transport activity of either Sal1p or Pet9p is critical for viability; polymorphic in different S. cerevisiae strains	Anc_2.210	1-to-1		23	31.2189	110.01	64.9365	12.2529	8.12943		0.39026	-1.3849	-0.229199	-0.497321	-0.407947		0.440784	-0.760536	-0.591896	-0.159876	-0.303883
		CAGL0K06413g		0.005	YDR463W	STP1	Transcription factor; undergoes proteolytic processing by SPS (Ssy1p-Ptr3p-Ssy5p)-sensor component Ssy5p in response to extracellular amino acids; activates transcription of amino acid permease genes and may have a role in tRNA processing; STP1 has a paralog, STP2, that arose from the whole genome duplication	Anc_5.586	2-to-2		80	57.8127	235.545	231.833	78.2059	32.3195		-0.63001	-0.0683928	-1.31147	-0.349202	-0.669957		-0.468613	-0.0229148	-1.27487	-0.245764	-0.5888
		CAGL0C03025g		0.97	YCR052W	RSC6	Component of the RSC chromatin remodeling complex; essential for mitotic growth; RSC6 has a paralog, SNF12, that arose from the whole genome duplication	Anc_6.322	2-to-2		45	20.8126	87.6684	63.3759	55.2007	78.3643		-1.07786	-0.790877	0.576929	-0.93437	-0.430604		-1.11247	-0.468124	0.50551	-0.790296	-0.358361
		CAGL0G00440g		0.995	YMR296C	LCB1	Component of serine palmitoyltransferase; responsible along with Lcb2p for the first committed step in sphingolipid synthesis, which is the condensation of serine with palmitoyl-CoA to form 3-ketosphinganine	Anc_5.028	1-to-1		6	1.15625	25.0726	8.33929	3.68836	2.02292		-0.762163	-1.22953	-0.155395	-0.995845	-0.715695		-2.3755	-1.58812	-0.866541	-1.98181	-1.61005
		CAGL0B00308g		0.01	YCL063W	VAC17	Phosphoprotein involved in vacuole inheritance; degraded in late M phase of the cell cycle; acts as a vacuole-specific receptor for myosin Myo2p	Anc_1.004	1-to-1		13	2.31251	70.1958	66.1602	5.93888	20.9947		-1.18504	-0.136961	0.832588	-0.660999	-0.163137		-2.49098	-0.085423	1.82177	-1.2882	-0.251546
		CAGL0G04081g		0.005	YLR004C	THI73	Putative plasma membrane permease; proposed to be involved in carboxylic acid uptake and repressed by thiamine; substrate of Dbf2p/Mob1p kinase; transcription is altered if mitochondrial dysfunction occurs	Anc_5.227	1-to-1		139	112.157	183.745	209.59	272.254	181.505		-0.531041	0.520156	-1.24971	-0.00544222	-0.420199		-0.309569	0.189866	-0.584943	-0.0598518	-0.234882
		CAGL0G09559g		0	YOR188W	MSB1	Protein of unknown function; may be involved in positive regulation of 1,3-beta-glucan synthesis and the Pkc1p-MAPK pathway; multicopy suppressor of temperature-sensitive mutations in CDC24 and CDC42, and of mutations in BEM4; potential Cdc28p substrate; relocalizes from bud neck to cytoplasm upon DNA replication stress	Anc_6.097	1-to-1		266	197.72	761.205	720.406	419.914	320.018		-0.919034	-0.414049	-1.0471	-0.666541	-0.793393		-0.427971	-0.0794745	-0.391943	-0.253723	-0.299796
		CAGL0M01848g		0.09	YBR077C	SLM4/EGO3	Component of the EGO and GSE complexes; EGO is involved in the regulation of microautophagy and GSE is required for proper sorting of amino acid permease Gap1p; gene exhibits synthetic genetic interaction with MSS4	Anc_3.300	1-to-1		3	10.4063	36.1672	16.1244	82.7693	102.611		0.797566	-1.1394	0.421928	-0.170917	0.0266981		1.79442	-1.16543	0.310018	0.314495	0.313003
		CAGL0L02211g		0.11	YKR007W	MEH1/EGO1	Component of the EGO and GSE complexes; EGO is involved in the regulation of microautophagy and GSE is required for proper sorting of amino acid permease Gap1p; loss results in a defect in vacuolar acidification	Anc_2.517	1-to-1		1	8.09378	25.2254	15.5658	102.212	141.349		1.09713	-0.598384	0.734014	0.249372	0.410919		3.01681	-0.696498	0.467695	1.16016	0.929337
		CAGL0A01023g		0.215	YLR328W	NMA1	Nicotinic acid mononucleotide adenylyltransferase; catalyzes the transfer of the adenylyl moiety of ATP to nicotinamide mononucleotide to form NAD; involved in pathways of NAD biosynthesis, including the de novo, NAD(+) salvage, and nicotinamide riboside salvage pathways; homolog of human NMNAT; NMA1 has a paralog, NMA2, that arose from the whole genome duplication	Anc_4.147	1-to-2		60	34.6876	93.7597	70.0482	102.962	149.384		-0.903036	-0.740669	0.858118	-0.821853	-0.261862		-0.790541	-0.420619	0.536908	-0.60558	-0.224751
		CAGL0G04499g		0.025	YJL105W	SET4	Protein of unknown function, contains a SET domain; SET4 has a paralog, SET3, that arose from the whole genome duplication	Anc_1.256	2-to-2		11	30.0626	45.887	26.6848	18.7546	16.2683		1.12546	-0.906236	-0.109474	0.109614	0.0365846		1.45047	-0.782066	-0.20518	0.334201	0.154407
		CAGL0E02695g	LIG4	0	YOR005C	DNL4	DNA ligase required for nonhomologous end-joining (NHEJ); forms stable heterodimer with required cofactor Lif1p, interacts with Nej1p; involved in meiosis, not essential for vegetative growth	Anc_6.018	1-to-1		663	782.784	1187.68	1118.24	1213.73	1003.42		0.725005	-0.555276	-1.12493	0.0848642	-0.318402		0.239606	-0.0869122	-0.274522	0.0763468	-0.0406096
		CAGL0H06611g		0.01	YIL151C	ESL1	Protein of unknown function; predicted to contain a PINc domain; ESL1 has a paralog, ESL2, that arose from the whole genome duplication	Anc_5.706	2-to-2		563	454.408	1039.19	953.463	3455.46	3856.66		-0.850342	-0.74239	0.908374	-0.796366	-0.228119		-0.309147	-0.124206	0.158475	-0.216677	-0.091626
		CAGL0B02211g	CCH1	0.335	YGR217W	CCH1	Voltage-gated high-affinity calcium channel; involved in calcium influx in response to some environmental stresses as well as exposure to mating pheromones; interacts and co-localizes with Mid1p, suggesting Cch1p and Mid1p function together	Anc_5.113	1-to-1		92	46.2502	167.908	168.116	108.276	138.352		-1.33569	0.00451046	0.558585	-0.665589	-0.257531		-0.992175	0.00178113	0.353632	-0.495197	-0.212254
		CAGL0I03872g		0	YDL138W	RGT2	Plasma membrane high glucose sensor that regulates glucose transport; contains 12 predicted transmembrane segments and a long C-terminal tail required for induction of hexose transporters; RGT2 has a paralog, SNF3, that arose from the whole genome duplication	Anc_7.309	2-to-2		296	267.095	320.769	355.814	129.905	210.988		-0.3399	0.535534	1.30125	0.0978167	0.498963		-0.148245	0.149588	0.699698	0.000671287	0.23368
		CAGL0H10054g		0	YBR053C		Putative protein of unknown function; induced by cell wall perturbation	Anc_3.262	1-to-1		1896	1624.54	3343.89	3478.85	3982.27	4496.92		-0.823544	0.582728	1.03813	-0.120408	0.265771		-0.22293	0.057083	0.175346	-0.0829234	0.00316642
		CAGL0L04884g		0.695	YGR120C	COG2	Essential component of the conserved oligomeric Golgi complex; a cytosolic tethering complex that functions in protein trafficking to mediate fusion of transport vesicles to Golgi compartments; the components of the Golgi complex are Gog1p through Cog8p	Anc_3.472	1-to-1		8	24.2813	117.26	85.5031	42.8229	34.4652		1.10615	-0.894397	-0.263835	0.105876	-0.0173608		1.60178	-0.455663	-0.313243	0.573057	0.277623
		CAGL0A02343g		0.38				0	1-to-0		66	69.3753	59.5149	60.3744	17.5666	58.3239		0.0960081	0.0310523	1.44321	0.0635302	0.523422		0.0719554	0.0206883	1.73125	0.0463219	0.607965
		CAGL0C02717g		0.04	YAL009W	SPO7	Putative regulatory subunit of Nem1p-Spo7p phosphatase holoenzyme; regulates nuclear growth by controlling phospholipid biosynthesis, required for normal nuclear envelope morphology, premeiotic replication, and sporulation	Anc_7.104	1-to-1		36	11.5625	66.6119	63.8237	39.1969	55.3844		-1.36377	-0.0966835	0.470538	-0.730226	-0.329971		-1.63854	-0.0616886	0.498741	-0.850113	-0.400495
		CAGL0I10200g	PWP3	0.785				0	1-to-0		496	415.095	542.209	653.812	367.526	371.715		-0.684423	1.27176	0.0436643	0.293667	0.210332		-0.256897	0.270026	0.0163509	0.00656435	0.00982651
		CAGL0J04818g	CRN1	0	YLR429W	CRN1	Coronin; cortical actin cytoskeletal component that associates with the Arp2p/Arp3p complex to regulate its activity; plays a role in regulation of actin patch assembly	Anc_4.309	1-to-1		152	115.625	271.999	258.287	259.938	171.909		-0.693688	-0.237065	-1.24471	-0.465377	-0.725156		-0.394612	-0.0746237	-0.596521	-0.234618	-0.355253
		CAGL0M03663g		0.025	YNL294C	RIM21	pH sensor molecule, component of the RIM101 pathway; has a role in cell wall construction and alkaline pH response; is glycosylated and phosphorylated; interacts with Dfg16p and Rim9p to form a pH-sensing complex; localization to the plasma membrane is dependent on Dfg16p and Rim9p; has similarity to A. nidulans PalH	Anc_3.063	1-to-1		75	106.375	170.989	123.316	55.8888	38.4544		0.759902	-1.11728	-0.508194	-0.178691	-0.288525		0.504202	-0.471545	-0.539412	0.0163286	-0.168918
		CAGL0B02431g		0	YML120C	NDI1	NADH:ubiquinone oxidoreductase; transfers electrons from NADH to ubiquinone in the respiratory chain but does not pump protons, in contrast to the higher eukaryotic multisubunit respiratory complex I; phosphorylated; involved in Mn and H2O2 induced apoptosis; upon apoptotic stress, Ndip is activated in the mitochondria by N-terminal cleavage, and the truncated protein translocates to the cytoplas…	Anc_8.854	1-to-1		214	172.282	658.858	761.969	34.1329	58.8251		-0.630045	1.07159	0.733737	0.22077	0.391759		-0.31284	0.209765	0.785272	-0.0515374	0.227399
		CAGL0I10054g		0	YGR143W	SKN1	Protein involved in sphingolipid biosynthesis; type II membrane protein; SKN1 has a paralog, KRE6, that arose from the whole genome duplication	Anc_3.508	2-to-2		374	467.127	865.296	759.545	788.625	879.493		0.834591	-1.02288	0.5832	-0.094143	0.131638		0.320776	-0.188058	0.157333	0.0663588	0.0966834
		CAGL0J06930g		0.04	YPL118W	MRP51	Mitochondrial ribosomal protein of the small subunit; MRP51 exhibits genetic interactions with mutations in the COX2 and COX3 mRNA 5'-untranslated leader sequences	Anc_8.613	1-to-1		12	18.5001	39.6617	18.3455	6.25147	20.2575		0.419447	-1.14766	0.767936	-0.364105	0.0132419		0.624496	-1.11232	1.69619	-0.24391	0.40279
		CAGL0L04180g		0.065	YNL128W	TEP1	PTEN homolog with no demonstrated inositol lipid phosphatase activity; plays a role in normal sporulation; homolog of human tumor suppressor gene PTEN/MMAC1/TEP1 and fission yeast ptn1	Anc_2.141	1-to-1		127	151.469	78.1461	64.932	31.8202	76.8993		0.453679	-0.439162	1.2977	0.0072586	0.437407		0.254197	-0.267243	1.27303	-0.00652313	0.419994
		CAGL0G03971g		0.005	YLL029W	FRA1	Protein involved in negative regulation of iron regulon transcription; forms an iron independent complex with Fra2p, Grx3p, and Grx4p; cytosolic; mutant fails to repress transcription of iron regulon and is defective in spore formation	Anc_4.029	1-to-1		109	159.563	399.787	342.252	451.359	383.351		0.967785	-0.839464	-0.663166	0.0641608	-0.178281		0.549799	-0.224172	-0.235608	0.162814	0.0300065
		CAGL0G08404g		0.045	YLR239C	LIP2	Lipoyl ligase; involved in the modification of mitochondrial enzymes by the attachment of lipoic acid groups	Anc_8.407	1-to-1		1	1.15625	35.5562	17.0111	12.628	1.35176		0.0354462	-1.04271	-0.995655	-0.503633	-0.667641		0.209459	-1.06363	-3.22372	-0.427084	-1.3593
		CAGL0C01463g		0.015	YPL180W	TCO89	Subunit of TORC1 (Tor1p or Tor2p-Kog1p-Lst8p-Tco89p); TORC1 complex regulates growth in response to nutrient availability; cooperates with Ssd1p in the maintenance of cellular integrity; deletion strains are hypersensitive to rapamycin	Anc_6.175	1-to-1		15	2.31251	117.458	108.965	52.8253	39.2954		-1.36586	-0.22476	-0.396841	-0.795311	-0.662488		-2.69743	-0.108276	-0.426867	-1.40285	-1.07753
		CAGL0G09295g		0.435	YGR196C	FYV8	Protein of unknown function; required for survival upon exposure to K1 killer toxin	Anc_5.145	1-to-1		5	15.0313	25.7283	9.56292	35.1957	40.4112		0.865521	-1.13746	0.165835	-0.135972	-0.0353697		1.58797	-1.42783	0.199355	0.0800694	0.119831
		CAGL0J11638g		0.975	YMR001C	CDC5	Polo-like kinase with multiple functions in mitosis and cytokinesis; regulates Spc72p; also functions in adaptation to DNA damage during meiosis; has similarity to Xenopus Plx1 and S. pombe Plo1p; possible Cdc28p substrate	Anc_6.031	1-to-1		13	24.2813	14.1308	5.67035	6.5015	25.7684		0.667569	-0.775637	1.01024	-0.0540341	0.300725		0.901337	-1.31733	1.98676	-0.207999	0.523586
		CAGL0H05995g		0	YAL049C	AIM2	Cytoplasmic protein involved in mitochondrial function or organization; null mutant displays reduced frequency of mitochondrial genome loss; potential Hsp82p interactor	Anc_7.018	2-to-1		32	12.7188	119.577	133.101	26.1311	8.12		-1.07587	0.339164	-0.88799	-0.368355	-0.541567		-1.33111	0.154573	-1.68622	-0.588268	-0.954252
		CAGL0J09372g		0.065	YDL125C	HNT1	Adenosine 5'-monophosphoramidase; interacts physically and genetically with Kin28p, a CDK and TFIIK subunit, and genetically with CAK1; member of the histidine triad (HIT) superfamily of nucleotide-binding proteins and similar to Hint; protein abundance increases in response to DNA replication stress	Anc_7.287	1-to-1		20	27.7501	45.7342	19.9017	32.6954	45.3264		0.393995	-1.32047	0.399057	-0.463239	-0.175807		0.472493	-1.20039	0.471266	-0.363946	-0.0855424
		CAGL0K12188g		0.035	YBR103W	SIF2	WD40 repeat-containing subunit of Set3C histone deacetylase complex; complex represses early/middle sporulation genes; antagonizes telomeric silencing; binds specifically to the Sir4p N-terminus	Anc_3.344	1-to-1		7	5.78127	73.0347	38.695	37.0717	22.2993		-0.11969	-1.32662	-0.531516	-0.723156	-0.659276		-0.275968	-0.916434	-0.733318	-0.596201	-0.641907
		CAGL0L02167g		0	YKR009C	FOX2	3-hydroxyacyl-CoA dehydrogenase and enoyl-CoA hydratase; multifunctional enzyme of the peroxisomal fatty acid beta-oxidation pathway	Anc_2.521	1-to-1		196	144.532	305.964	323.131	234.994	158.969		-0.845563	0.272102	-1.12568	-0.28673	-0.56638		-0.439467	0.0787569	-0.56388	-0.180355	-0.308196
		CAGL0L00803g		0	YIL045W	PIG2	Putative type-1 protein phosphatase targeting subunit; tethers Glc7p type-1 protein phosphatase to Gsy2p glycogen synthase; PIG2 has a paralog, GIP2, that arose from the whole genome duplication	Anc_7.230	2-to-2		713	550.377	1622.52	1642.06	1932.65	2197.48		-1.09071	0.128923	0.919863	-0.480893	-0.0139741		-0.373482	0.0172721	0.185268	-0.178105	-0.0569804
		CAGL0E02101g		0.005	YOL115W	PAP2	Non-canonical poly(A) polymerase; involved in nuclear RNA degradation as a component of TRAMP; catalyzes polyadenylation of hypomodified tRNAs, and snoRNA and rRNA precursors; required for mRNA surveillance and maintenance of genome integrity, serving as a link between RNA and DNA metabolism; overlapping but non-redundant functions with Trf5p; relocalizes to cytosol in response to hypoxia; PAP2 h…	Anc_3.058	2-to-2		209	128.344	388.521	396.389	138.533	166.21		-1.34889	0.111302	0.46215	-0.618793	-0.258478		-0.703484	0.0289228	0.262772	-0.337281	-0.137263
		CAGL0I04246g		0.02	YGL162W	SUT1	Transcription factor of the Zn(II)2Cys6 family; positively regulates genes involved in sterol uptake under anaerobic conditions; involved in hypoxic gene expression; represses filamentation-inducing genes during non-starvation conditions; positively regulates mating with SUT2 by repressing expression of genes which act as mating inhibitors; relocalizes from nucleus to cytoplasm upon DNA replicati…	Anc_8.109	2-to-2		65	41.6252	150.678	103.964	39.697	32.4422		-0.773952	-1.17933	-0.235839	-0.976642	-0.729708		-0.642984	-0.535383	-0.291155	-0.589183	-0.489841
		CAGL0G07403g		0	YML034W	SRC1	Inner nuclear membrane protein; functions in regulation of subtelomeric genes and is linked to TREX (transcription export) factors; SRC1 produces 2 splice variant proteins with different functions; alternative splicing of SRC1 pre-mRNA is promoted by Hub1p; mutant has aneuploidy tolerance; SEC1 has a paralog, HEH2, that arose from the whole genome duplication	Anc_5.577	2-to-2		239	186.157	268.638	316.667	132.282	188.632		-0.751104	0.791371	0.923986	0.0201335	0.321418		-0.360491	0.2373	0.511959	-0.0615953	0.12959
		CAGL0K05643g		0.04	YOR083W	WHI5	Repressor of G1 transcription; binds to SCB binding factor (SBF) at SCB target promoters in early G1; phosphorylation of Whi5p by the CDK, Cln3p/Cdc28p relieves repression and promoter binding by Whi5; periodically expressed in G1; WHI5 has a paralog, SRL3, that arose from the whole genome duplication	Anc_5.692	1-to-2		95	50.8752	36.6701	32.1335	167.04	127.812		-1.2407	-0.214765	-0.668013	-0.727735	-0.707828		-0.900965	-0.190525	-0.386172	-0.545745	-0.492554
		CAGL0G04389g		0.005	YJL110C	GZF3	GATA zinc finger protein; negatively regulates nitrogen catabolic gene expression by competing with Gat1p for GATA site binding; function requires a repressive carbon source; dimerizes with Dal80p and binds to Tor1p; GZF3 has a paralog, DAL80, that arose from the whole genome duplication	Anc_1.250	2-to-2		7	1.15625	53.5317	80.3914	3.12573	11.5419		-0.892635	0.931959	0.599144	0.0196617	0.212823		-2.5979	0.586649	1.88461	-1.00562	-0.0422124
		CAGL0H08690g		0.315	YPR045C	THP3	Protein that may have a role in transcription elongation; forms a complex with Csn12p that is recruited to transcribed genes; possibly involved in splicing based on pre-mRNA accumulation defect for many intron-containing genes	Anc_7.471	1-to-1		74	62.4377	180.467	125.422	887.776	980.783		-0.328127	-1.26817	0.555064	-0.798151	-0.347079		-0.245107	-0.524946	0.143739	-0.385027	-0.208772
		CAGL0G04169g		0.005	YDR306C		F-box protein of unknown function; interacts with Sgt1p via a Leucine-Rich Repeat (LRR) domain	Anc_5.327	1-to-1		208	128.344	181.409	159.001	54.1382	57.4073		-1.33416	-0.484836	0.0874587	-0.9095	-0.57718		-0.696565	-0.190217	0.0845879	-0.443391	-0.267398
		CAGL0L13266g		0				0	1-to-0		118	119.094	214.145	184.129	788.253	609.342		0.0223367	-0.600603	-1.2885	-0.289133	-0.622257		0.0133164	-0.217872	-0.371407	-0.102278	-0.191987
		CAGL0F06347g	STV1	0	YMR054W	STV1	Subunit a of the vacuolar-ATPase V0 domain; one of two isoforms (Stv1p and Vph1p); Stv1p is located in V-ATPase complexes of the Golgi and endosomes while Vph1p is located in V-ATPase complexes of the vacuole	Anc_2.617	1-to-1		17	10.4063	45.276	19.7908	9.81491	16.2211		-0.451203	-1.30744	0.324677	-0.879322	-0.477989		-0.708079	-1.19391	0.724827	-0.950997	-0.392389
		CAGL0E04906g		0	YDR214W	AHA1	Co-chaperone that binds Hsp82p and activates its ATPase activity; plays a role in determining prion variants; similar to Hch1p; expression is regulated by stresses such as heat shock; protein abundance increases in response to DNA replication stress	Anc_8.424	1-to-1		3016	2852.48	8985.77	9187.23	8756.28	9990.75		-0.324785	0.474026	1.2988	0.0746206	0.482681		-0.0804198	0.0319874	0.190275	-0.0242162	0.0472807
		CAGL0M01188g		0.04	YDR334W	SWR1	Swi2/Snf2-related ATPase; structural component of the SWR1 complex, which exchanges histone variant H2AZ (Htz1p) for chromatin-bound histone H2A; relocalizes to the cytosol in response to hypoxia	Anc_5.383	1-to-1		50	26.5939	20.0059	7.11565	12.0029	8.08224		-0.945939	-1.03538	-0.219004	-0.990659	-0.733441		-0.910835	-1.49136	-0.570551	-1.2011	-0.990916
		CAGL0M00814g		0.81	YLR441C	RPS1A	Ribosomal protein 10 (rp10) of the small (40S) subunit; homologous to mammalian ribosomal protein S3A, no bacterial homolog; RPS1A has a paralog, RPS1B, that arose from the whole genome duplication	Anc_4.325	1-to-2		44	43.9377	32.8254	11.119	31.8823	39.9194		-0.00226046	-1.39483	0.262014	-0.698548	-0.37836		-0.00204518	-1.56178	0.324332	-0.781912	-0.413164
		CAGL0M01518g	SHE9	0.025	YDR393W	SHE9	Protein required for normal mitochondrial morphology; mitochondrial inner membrane protein; may be involved in fission of the inner membrane; forms a homo-oligomeric complex	Anc_5.485	1-to-1		54	85.5628	87.471	55.0366	17.1291	15.5216		0.897509	-1.09616	-0.0727907	-0.0993275	-0.0904819		0.664025	-0.668414	-0.142166	-0.0021945	-0.0488518
		CAGL0J04466g		0	YLR414C	PUN1	Plasma membrane protein with a role in cell wall integrity; co-localizes with Sur7p in punctate membrane patches; null mutant displays decreased thermotolerance; transcription induced upon cell wall damage and metal ion stress	Anc_4.286	1-to-1		186	165.344	297.682	355.255	78.4563	129.58		-0.330516	0.897484	1.04682	0.283484	0.53793		-0.169829	0.255083	0.723883	0.0426273	0.269713
		CAGL0L07898g		0.035	YCR019W	MAK32	Protein necessary for stability of L-A dsRNA-containing particles	Anc_1.440	1-to-1		84	114.469	107.782	80.7239	44.198	80.3684		0.697938	-0.788843	0.947734	-0.0454526	0.28561		0.446498	-0.417053	0.862647	0.0147224	0.297364
		CAGL0M10351g		0.83	YDR005C	MAF1	Highly conserved negative regulator of RNA polymerase III; involved in control of tRNA processing and stability; binds N-terminal domain of Rpc160p subunit of Pol III to prevent closed-complex formation; localization and activity are regulated by phosphorylation, mediated by TORC1, protein kinase A, and Sch9p; localizes to cytoplasm during vegetative growth and translocates to nucleus and nucleol…	Anc_3.197	1-to-1		21	4.62502	2.38059	2.77976	75.643	58.003		-1.34547	0.0648785	-0.437346	-0.640297	-0.572646		-2.18286	0.22364	-0.38308	-0.979609	-0.780766
		CAGL0M01166g		0.085	YGR144W	THI4	Thiazole synthase; abundant protein involved in the formation of the thiazole moiety of thiamine during thiamine biosynthesis; acts more as a co-substrate rather than an enzyme by providing the sulphur source for thiazole formation; undergoes a single turnover only; required for mitochondrial genome stability in response to DNA damaging agents	Anc_5.141	1-to-1		39	65.9065	53.9005	29.4646	13.253	12.1186		0.904663	-1.08468	-0.0569471	-0.0900082	-0.0789879		0.756947	-0.871318	-0.129095	-0.0571859	-0.0811557
		CAGL0L03846g		0.72	YNL112W	DBP2	ATP-dependent RNA helicase of the DEAD-box protein family; has a strong preference for dsRNA; interacts with YRA1; required for the assembly of Yra1p, Nab2p and Mex67p onto mRNA and formation of nuclear mRNP; involved in mRNA decay and rRNA processing; may be involved in suppression of transcription from cryptic initiation sites	Anc_2.164	1-to-1		32	9.25004	44.7284	49.0337	137.283	127.906		-1.39238	0.175369	-0.167318	-0.608504	-0.461442		-1.79054	0.132585	-0.102064	-0.828978	-0.586673
		CAGL0M08932g		0.01	YDR476C		Putative protein of unknown function; green fluorescent protein (GFP)-fusion protein localizes to the endoplasmic reticulum; YDR476C is not an essential gene	Anc_5.610	1-to-1		30	18.5001	134.383	89.0632	37.4464	50.6391		-0.585875	-1.22364	0.394766	-0.904759	-0.471584		-0.697432	-0.593444	0.435422	-0.645438	-0.285151
		CAGL0L12342g		0	YLR092W	SUL2	High affinity sulfate permease; sulfate uptake is mediated by specific sulfate transporters Sul1p and Sul2p, which control the concentration of endogenous activated sulfate intermediates	Anc_8.271	1-to-1		339	282.126	1053.74	1179.41	391.469	469.098		-0.627243	1.02347	0.744245	0.198116	0.380159		-0.264945	0.162546	0.260993	-0.0511994	0.0528648
		CAGL0I00748g		0	YMR145C	NDE1	Mitochondrial external NADH dehydrogenase; type II NAD(P)H:quinone oxidoreductase that catalyzes the oxidation of cytosolic NADH; Nde1p and Nde2p provide cytosolic NADH to the mitochondrial respiratory chain; NDE1 has a paralog, NDE2, that arose from the whole genome duplication	Anc_2.382	1-to-2		156	106.375	458.303	387.061	121.529	140.677		-0.963676	-0.972263	0.344053	-0.967969	-0.530629		-0.552381	-0.243742	0.211087	-0.398062	-0.195012
		CAGL0G02695g		0.01	YIL098C	FMC1	Mitochondrial matrix protein; required for assembly or stability at high temperature of the F1 sector of mitochondrial F1F0 ATP synthase; null mutant temperature sensitive growth on glycerol is suppressed by multicopy expression of Odc1p	Anc_2.277	1-to-1		21	37.0001	228.142	197.474	142.659	208.993		0.74666	-0.593415	1.04033	0.0766222	0.39786		0.817142	-0.208271	0.550886	0.304435	0.386586
		CAGL0D00902g		0.015	YDL059C	RAD59	Protein involved DNA double-strand break repair; repairs breaks in DNA during vegetative growth via recombination and single-strand annealing; anneals complementary single-stranded DNA; forms nuclear foci upon DNA replication stress; required for loading of Rad52p to DSBs; paralog of Rad52p	Anc_4.239	1-to-1		87	41.6252	174.376	183.797	22.5679	26.5056		-1.38847	0.198476	0.150695	-0.594996	-0.346432		-1.06356	0.0759128	0.232027	-0.493823	-0.251873
		CAGL0J11682g		0.21	YMR002W	MIC17	Mitochondrial intermembrane space protein; required for normal oxygen consumption; contains twin cysteine-x9-cysteine motifs; protein abundance increases in response to DNA replication stress	Anc_6.034	1-to-1		25	33.5314	192.847	165.23	49.1993	16.2683		0.388697	-0.582917	-1.22376	-0.0971103	-0.472661		0.423584	-0.222983	-1.59657	0.1003	-0.465324
		CAGL0K07161g		0				Anc_6.136	2-to-1		154	89.0316	419.074	419.518	117.653	141.925		-1.3389	0.00607002	0.43878	-0.666415	-0.298017		-0.790541	0.00152765	0.270594	-0.394507	-0.172807
		CAGL0L11726g		0.02	YER162C	RAD4	Protein that recognizes and binds damaged DNA (with Rad23p) during NER; subunit of Nuclear Excision Repair Factor 2 (NEF2); also involved, with Rad23p, in turnover of ubiquitylated proteins; NER stands for nucleotide excision repair	Anc_8.225	1-to-1		319	223.157	367.42	319.008	253.874	232.05		-1.16718	-0.734915	-0.286172	-0.951049	-0.729423		-0.515497	-0.203839	-0.129679	-0.359668	-0.283005
		CAGL0G04939g		0.06	YLR368W	MDM30	F-box component of an SCF ubiquitin protein ligase complex; associates with and is required for Fzo1p ubiquitination and for mitochondria fusion; stimulates nuclear export of specific mRNAs; promotes ubiquitin-mediated degradation of Gal4p in some strains	Anc_4.216	1-to-1		47	19.6563	98.9791	107.635	20.255	37.8965		-1.22572	0.239685	0.647318	-0.493016	-0.112904		-1.25767	0.120951	0.903785	-0.568358	-0.0776437
		CAGL0M08910g	SNF1	0	YDR477W	SNF1	AMP-activated serine/threonine protein kinase; found in a complex containing Snf4p and members of the Sip1p/Sip2p/Gal83p family; required for transcription of glucose-repressed genes, thermotolerance, sporulation, and peroxisome biogenesis; involved in regulation of the nucleocytoplasmic shuttling of Hxk2p; regulates filamentous growth in response to starvation	Anc_5.611	1-to-1		266	302.939	711.697	589.199	241.683	248.79		0.431599	-1.33551	0.0926692	-0.451957	-0.270415		0.187599	-0.272509	0.0418094	-0.0424545	-0.0143665
		CAGL0F04411g		0.075	YBL038W	MRPL16	Mitochondrial ribosomal protein of the large subunit; homologous to bacterial L16 ribosomal protein	Anc_3.327	1-to-1		35	19.6563	13.3224	2.77976	8.56454	9.42457		-0.739735	-1.19427	0.0496102	-0.967005	-0.628133		-0.832361	-2.26082	0.138051	-1.54659	-0.985043
		CAGL0I09064g		0.94	YFR028C	CDC14	Protein phosphatase required for mitotic exit; required for rDNA segregation; located in nucleolus until liberated by the FEAR and Mitotic Exit Network in anaphase, enabling it to effect a decrease in CDK/B-cyclin activity and mitotic exit; required for meiosis I spindle disassembly; released from nucleolus upon entry into anaphase I of meiosis, resequestered in metaphase II, then released again …	Anc_1.349	1-to-1		8	5.78127	24.4616	10.8974	4.93873	22.895		-0.21125	-0.930239	1.03117	-0.570744	-0.0367715		-0.468613	-1.16654	2.21282	-0.817575	0.192556
		CAGL0F02915g		0.045	YDR416W	SYF1	Member of the NineTeen Complex (NTC); that contains Prp19p and stabilizes U6 snRNA in catalytic forms of the spliceosome containing U2, U5, and U6 snRNAs; null mutant has splicing defect and arrests in G2/M; relocalizes to the cytosol in response to hypoxia; homologs in human and C. elegans	Anc_5.519	1-to-1		66	33.5314	66.2431	47.0343	22.6302	33.1983		-1.14089	-0.720266	0.386806	-0.93058	-0.491451		-0.976954	-0.494056	0.552859	-0.735505	-0.306051
		CAGL0C01287g		0.275	YIL114C	POR2	Putative mitochondrial porin (voltage-dependent anion channel); not required for mitochondrial membrane permeability or mitochondrial osmotic stability; POR2 has a paralog, POR1, that arose from the whole genome duplication	Anc_2.254	2-to-2		145	87.8753	174.592	179.124	217.302	169.102		-1.20346	0.0960616	-0.715518	-0.553698	-0.607638		-0.722523	0.0369721	-0.361808	-0.342775	-0.349119
		CAGL0B01188g		0	YLR183C	TOS4	Putative transcription factor, contains Forkhead Associated domain; found associated with chromatin; target of SBF transcription factor; expression is periodic and peaks in G1; relative distribution to the nucleus increases upon DNA replication stress; TOS4 has a paralog, PLM2, that arose from the whole genome duplication	Anc_1.061	1-to-2		151	120.25	356.765	350.481	95.9615	45.317		-0.58046	-0.0937928	-1.27359	-0.337126	-0.64928		-0.328506	-0.0256386	-1.0824	-0.177072	-0.478849
		CAGL0L12078g		0.06	YER178W	PDA1	E1 alpha subunit of the pyruvate dehydrogenase (PDH) complex; catalyzes the direct oxidative decarboxylation of pyruvate to acetyl-CoA; phosphorylated; regulated by glucose	Anc_8.246	1-to-1		24	21.9688	92.6904	51.5918	15.5661	13.4798		-0.104477	-1.39501	-0.0992128	-0.749746	-0.532901		-0.127576	-0.845277	-0.207605	-0.486427	-0.393486
		CAGL0H00308g		0.025	YLR455W		Nuclear protein of unknown function; deletion confers sensitivity to 4-(N-(S-glutathionylacetyl)amino) phenylarsenoxide (GSAO); protein abundance increases in response to DNA replication stress; relocalizes to the cytosol in response to hypoxia	Anc_7.528	1-to-1		81	60.1252	26.8422	11.0082	34.0705	57.5583		-0.583873	-1.06252	0.701186	-0.823195	-0.315068		-0.429951	-1.28592	0.756502	-0.857937	-0.319791
		CAGL0F00132g	#N/A	0.055				0	1-to-0		32	58.969	74.823	50.0357	11.5653	4.74532		0.989582	-0.889687	-0.43552	0.0499474	-0.111875		0.881884	-0.580523	-1.28523	0.150681	-0.327957
		CAGL0E04290g		0.085	YML038C	YMD8	Putative nucleotide sugar transporter; has similarity to Vrg4p	Anc_5.585	1-to-1		126	83.2503	179.047	211.922	160.163	211.31		-0.954612	0.664254	0.775637	-0.145179	0.16176		-0.597896	0.243194	0.399817	-0.177351	0.0150383
		CAGL0I02310g		0.03	YHR167W	THP2	Subunit of the THO and TREX complexes; THO connects transcription elongation and mitotic recombination, and TREX is recruited to activated genes and couples transcription to mRNA export; involved in telomere maintenance	Anc_5.071	1-to-1		83	43.9377	14.7418	19.1258	22.3178	8.79116		-1.19123	0.292864	-0.668857	-0.449185	-0.522409		-0.917653	0.37561	-1.34407	-0.271021	-0.628705
		CAGL0H05665g	GLR1	0	YPL091W	GLR1	Cytosolic and mitochondrial glutathione oxidoreductase; converts oxidized glutathione to reduced glutathione; cytosolic Glr1p is the main determinant of the glutathione redox state of the mitochondrial intermembrane space; mitochondrial Glr1p has a role in resistance to hyperoxia; protein abundance increases in response to DNA replication stress	Anc_8.568	1-to-1		241	178.063	465.266	543.384	203.924	175.039		-0.905169	0.972339	-0.431681	0.033585	-0.121504		-0.436644	0.223914	-0.22036	-0.106365	-0.144363
		CAGL0K05401g		0	YPR037C	ERV2	Flavin-linked sulfhydryl oxidase localized to the ER lumen; involved in disulfide bond formation within the endoplasmic reticulum (ER)	Anc_7.456	1-to-1		191	241.657	532.184	452.88	148.41	111.648		0.711482	-0.999521	-0.666495	-0.144019	-0.318178		0.339389	-0.232797	-0.410637	0.053296	-0.101348
		CAGL0E02299g		0.13	YOL013C	HRD1	Ubiquitin-protein ligase; required for endoplasmic reticulum-associated degradation (ERAD) of misfolded proteins; genetically linked to the unfolded protein response (UPR); regulated through association with Hrd3p; contains an H2 ring finger; likely plays a general role in targeting proteins that persistently associate with and potentially obstruct the ER-localized translocon	Anc_6.045	1-to-1		610	545.752	1054.11	1174.85	1759.8	1995.87		-0.457701	0.984247	0.877767	0.263273	0.468104		-0.160563	0.15645	0.18161	-0.00205664	0.0591655
		CAGL0K00495g		0	YKL204W	EAP1	eIF4E-associated protein, competes with eIF4G for binding to eIF4E; accelerates mRNA degradation by promoting decapping, facilitated by interaction with eIF4E; essential for Puf5p mediated repression; associates with Puf5p and Dhh1p; inhibits cap-dependent translation; functions independently of eIF4E to maintain genetic stability; plays a role in cell growth, implicated in the TOR signaling casc…	Anc_1.518	1-to-1		104	148.001	245.596	216.156	98.3985	148.552		0.874315	-0.546521	0.939301	0.163897	0.422365		0.509019	-0.184211	0.594259	0.162404	0.306356
		CAGL0H00616g		0.78	YPL254W	HFI1	Adaptor protein required for structural integrity of the SAGA complex; a histone acetyltransferase-coactivator complex that is involved in global regulation of gene expression through acetylation and transcription functions	Anc_6.290	1-to-1		12	5.78127	44.773	19.7908	20.005	20.1915		-0.540751	-1.28462	0.00774223	-0.912684	-0.605876		-1.05358	-1.1778	0.0133867	-1.11569	-0.739329
		CAGL0B04059g		0	YJR019C	TES1	Peroxisomal acyl-CoA thioesterase; likely to be involved in fatty acid oxidation rather than fatty acid synthesis; conserved protein also found in human peroxisomes; TES1 mRNA levels increase during growth on fatty acids	Anc_5.133	1-to-1		265	300.626	574.442	470.223	778.311	835.699		0.417862	-1.2754	0.375869	-0.428768	-0.160556		0.181978	-0.288816	0.102637	-0.053419	-0.00140052
		CAGL0K01969g		0.435	YBL025W	RRN10	Protein involved in promoting high level transcription of rDNA; subunit of UAF (upstream activation factor) for RNA polymerase I	Anc_8.172	1-to-1		80	40.4689	153.453	128.202	49.0116	44.1634		-1.24793	-0.601158	-0.140592	-0.924542	-0.663226		-0.983186	-0.259386	-0.150271	-0.621286	-0.464281
		CAGL0C02409g		0.005	YER033C	ZRG8	Protein of unknown function; authentic, non-tagged protein is detected in highly purified mitochondria in high-throughput studies; GFP-fusion protein is localized to the cytoplasm; transcription induced under conditions of zinc deficiency	Anc_3.523	1-to-1		364	345.72	703.352	631.463	440.418	571.152		-0.183599	-0.771623	1.14421	-0.477611	0.0629974		-0.074334	-0.155548	0.375	-0.114941	0.0483725
		CAGL0C03630g		0.96	YNR043W	MVD1	Mevalonate pyrophosphate decarboxylase; essential enzyme involved in the biosynthesis of isoprenoids and sterols, including ergosterol; acts as a homodimer	Anc_6.362	1-to-1		29	12.7188	19.3949	6.78316	3.75092	4.07416		-0.929697	-1.03293	0.0259163	-0.981314	-0.64557		-1.18909	-1.51565	0.119257	-1.35237	-0.861828
		CAGL0I07667g		0.19	YOL093W	TRM10	tRNA methyltransferase; methylates the N-1 position of guanine at position 9 in tRNAs; protein abundance increases in response to DNA replication stress; member of the SPOUT (SpoU-TrmD) methyltransferase family	Anc_3.104	1-to-1		15	4.62502	39.6617	21.7948	1.43785	6.7588		-0.915693	-0.918315	0.499126	-0.917004	-0.444961		-1.69743	-0.863763	2.23285	-1.2806	-0.109447
		CAGL0E05676g		0.005	YPL207W	TYW1	Iron-sulfer protein required for synthesis of Wybutosine modified tRNA; Wybutosine is a modified guanosine found at the 3'-position adjacent to the anticodon of phenylalanine tRNA which supports reading frame maintenance by stabilizing codon-anticodon interactions; induction by Yap5p in response to iron provides protection from high iron toxicity; overexpression results in increased cellular iron	Anc_6.220	1-to-1		227	268.251	246.557	192.579	134.47	180.919		0.529071	-1.03157	0.765898	-0.251248	0.0878007		0.240891	-0.356469	0.428059	-0.0577889	0.10416
		CAGL0F07447g		0.24	YGL108C		Protein of unknown function, predicted to be palmitoylated; green fluorescent protein (GFP)-fusion protein localizes to the cell periphery; protein abundance increases in response to DNA replication stress	Anc_6.149	1-to-1		39	42.7814	181.823	132.653	12.6906	31.8749		0.14283	-1.11428	0.816029	-0.485727	-0.051808		0.13351	-0.454879	1.32866	-0.160685	0.335763
		CAGL0A01199g	DIP5	0.055	YPL265W	DIP5	Dicarboxylic amino acid permease; mediates high-affinity and high-capacity transport of L-glutamate and L-aspartate; also a transporter for Gln, Asn, Ser, Ala, and Gly; relocalizes from plasma membrane to vacuole upon DNA replication stress	0	1-to-1		5006	4238.83	10472.5	10434.1	11980.2	13107.3		-1.03478	-0.0824257	0.922017	-0.558603	-0.0650629		-0.239993	-0.00529821	0.129715	-0.122645	-0.0385252
		CAGL0D00660g		0.005	YDL073W		Putative protein of unknown function; YDL073W is not an essential gene	Anc_4.267	1-to-1		124	122.563	226.857	177.461	793.692	654.565		-0.0286423	-0.983977	-0.977768	-0.50631	-0.663462		-0.0168169	-0.354276	-0.278041	-0.185547	-0.216378
		CAGL0I00330g		0	YGL126W	SCS3	Protein required for inositol prototrophy; required for normal ER membrane biosynthesis; ortholog of the FIT family of proteins involved in triglyceride droplet biosynthesis and homologous to human FIT2; disputed role in the synthesis of inositol phospholipids from inositol	Anc_6.117	1-to-1		142	94.8129	161.62	191.134	151.724	200.392		-0.977018	0.627869	0.758479	-0.174574	0.136443		-0.582736	0.241983	0.401375	-0.170377	0.0202075
		CAGL0I07205g		0	YOR138C	RUP1	Protein that regulates ubiquitination of Rsp5p; has a WW domain consensus motif of PPPSY (residues 131-135) that mediates binding of Rsp5p to Ubp2p; contains an UBA domain; relative distribution to the nucleus increases upon DNA replication stress	Anc_5.475	1-to-1		512	448.627	637.981	541.721	1275.81	1144.28		-0.515767	-1.1041	-0.662359	-0.809934	-0.760743		-0.190628	-0.235962	-0.156971	-0.213295	-0.19452
[truncated: 4,331 more rows]
