# Supplementary material for: Calcineurin-dependent contributions to fitness in the opportunistic pathogen Candida glabrata
Source: mSphere. 2024 Jan 3;9(1):e00554-23. doi: 10.1128/msphere.00554-23 (PMC10826367; doi:10.1128/msphere.00554-23)
Supplement: Table S2 — GO term analyses for gene subsets. [file msphere.00554-23-s0002.xlsx]

## Sheet: Sheet1
This table contains output from gene ontology analyses involving 34 and 87 input genes at https://www.yeastgenome.org/goSlimMapper
LEGEND:		Input: 34 genes with z-score less than -4.0							Input: 87 genes with z-score less than -2.0
database version	GO version 2023-07-27
GO term identifyer	GOID	GO:0006486	GO:0048193	GO:0016197	GO:0006897	GO:0015931	GO:0006605		GO:0006486	GO:0048193	GO:0016197	GO:0006897	GO:0015931	GO:0016050	GO:0006887	GO:0048308	GO:0007114
GO term	TERM	protein glycosylation	Golgi vesicle transport	endosomal transport	endocytosis	nucleobase-containing compound transport	protein targeting		protein glycosylation	Golgi vesicle transport	endosomal transport	endocytosis	nucleobase-containing compound transport	vesicle organization	exocytosis	organelle inheritance	cell budding
number of hits	NUM_LIST_ANNOTATIONS	4	7	3	3	4	5		6	22	8	7	9	9	4	4	5
input size after filtering	LIST_SIZE	33	33	33	33	33	33		86	86	86	86	86	86	86	86	86
ratio hits/input	CLUSTER_FREQUENCY	0.1212	0.2121	0.0909	0.0909	0.1212	0.1515		0.0698	0.2558	0.093	0.0814	0.1047	0.1047	0.0465	0.0465	0.0581
number of genes in term	TOTAL_NUM_ANNOTATIONS	64	193	87	103	140	243		64	193	87	103	140	87	44	53	52
number of genes	POPULATION_SIZE	6485	6485	6485	6485	6485	6485		6485	6485	6485	6485	6485	6485	6485	6485	6485
ratio genes/total	GENOME_FREQUENCY	0.0099	0.0298	0.0134	0.0159	0.0216	0.0375		0.0099	0.0298	0.0134	0.0159	0.0216	0.0134	0.0068	0.0082	0.008
ratio of ratios	FOLD_ENRICHMENT	12.2424	7.11745	6.78358	5.71698	5.61111	4.04		7.05051	8.58389	6.9403	5.1195	4.84722	7.81343	6.83824	5.67073	7.2625
manual annotation	Vesicular Transport	yes	yes	yes	yes	yes	yes		yes	yes	yes	yes	yes	yes	yes	yes	no
list of genes (S.c. names)	GENE_LIST				YLR342W							YLR342W
			YLR170C							YLR170C
						YJR102C	YJR102C						YJR102C
				YAL002W			YAL002W				YAL002W
			YDR153C	YDR153C						YDR153C	YDR153C
					YBL007C							YBL007C
						YPL002C	YPL002C						YPL002C
			YCL001W							YCL001W
			YLL040C				YLL040C			YLL040C
		YOR002W							YOR002W
		YEL042W							YEL042W
		YOR067C							YOR067C
			YER008C							YER008C					YER008C	YER008C
				YJL207C							YJL207C
			YHL019C							YHL019C
																	YKL046C
			YGL020C							YGL020C
						YCL008C	YCL008C						YCL008C
		YPL227C							YPL227C
						YKL002W							YKL002W	YKL002W
					YLR337C							YLR337C					YLR337C
										YKL135C
													YPL065W
										YDR358W	YDR358W
										YPR029C
													YNR006W
										YOR089C	YOR089C	YOR089C		YOR089C		YOR089C
																YDR495C
										YCR067C				YCR067C
															YNR049C
										YJL099W
									YAL023C
										YDR108W				YDR108W
										YPL259C
										YAL014C
									YBL082C
											YMR010W
										YPL145C		YPL145C			YPL145C
										YGL200C				YGL200C
													YLR025W	YLR025W
										YOR036W						YOR036W
																	YDR507C
												YMR109W			YMR109W		YMR109W
														YDR357C
																	YNL271C
													YOL072W
										YDL192W
											YPR173C			YPR173C
													YPL221W
										YJL204C	YJL204C	YJL204C
										YFL025C				YFL025C
