# Supplementary material for: Calcineurin-dependent contributions to fitness in the opportunistic pathogen Candida glabrata
Source: mSphere. 2024 Jan 3;9(1):e00554-23. doi: 10.1128/msphere.00554-23 (PMC10826367; doi:10.1128/msphere.00554-23)
Supplement: Table S3 — Strains used in this study. [file msphere.00554-23-s0003.xlsx]

## Sheet: Sheet1
List of C.glabrata strains used in this study
Strain name	Parent	Genotype	Source
BG2	clinical isolate	wild-type	29
BG14	BG2	ura3	29
BG87	BG14	ura3 his3	29
CGM1094	BG14	ura3 pdr1::HygR	32
CG2009	CBS138	his3 trp1 ura3	31
CG2009-fks1	CG2009	his3 trp1 ura3 fks1::URA3	31
CG2009 fks2	CG2009	his3 trp1 ura3 fks2::URA3	31
CBS138-HTL	CBS138	his3 trp1 leu2	37
CgKO-dcw1∆	CBS138-HTL	his3 trp1 leu2 dcw1::NatR	37
CgKO-flc1∆	CBS138-HTL	his3 trp1 leu2 flc1::NatR	37
CgKO-inp53∆	CBS138-HTL	his3 trp1 leu2 inp52::NatR	37
BG1601	BG1593	yps7∆	43
BG1436	BG1423	yps1∆	43
BG1606	BG1580	yps1∆ yps7∆	43
BG1394	BG1368	yps2∆ yps(3-6, 8-11)∆	43
BG1552	BG1532	yps2∆ yps(3-6, 8-11)Δ yps7∆	43
BG1434	BG1421	yps1∆ yps2∆ yps(3-6, 8-11)Δ	43
BG1603	BG1574	yps1∆ yps2∆ yps(3-6, 8-11)Δ yps7∆	43
AAH11	BG87	ura3 his3 fks1::HIS3	this study
AAH10	BG87	ura3 his3 fks2::HIS3	this study
TJN07	BG14	ura3 crz1::NatR	this study
TJN01	BG14	ura3 cnb1::HygR	this study
AAH07	BG14	ura3 ira1::URA3	this study
TJN41	BG14	ura3 arf1::URA3	this study
TJN16	BG14	ura3 apl2::URA3	this study
TJN18	BG14	ura3 aps1::URA3	this study
TJN43	BG14	ura3 snf8::URA3	this study
TJN24	BG14	ura3 alg8::URA3	this study
TJN34	BG14	ura3 alg5::NatR	this study
TJN50	BG14	ura3 alg6::URA3	this study
TJN47	TJN07	ura3 crz1::NatR apl2::URA3	this study
TJN46	TJN07	ura3 crz1::NatR aps1::URA3	this study
TJN48	TJN07	ura3 crz1::NATr snf8::URA3	this study
