# Supplementary material for: Calcineurin-dependent contributions to fitness in the opportunistic pathogen Candida glabrata
Source: mSphere. 2024 Jan 3;9(1):e00554-23. doi: 10.1128/msphere.00554-23 (PMC10826367; doi:10.1128/msphere.00554-23)
Supplement: Table S4 — Oligonucleotides used in this study. [file msphere.00554-23-s0004.xlsx]

## Sheet: Sheet1
List of oligonucleotides used in this study
C.glabrata ORF	Oligo Name	Purpose	Sequence (5' to 3')
CAGL0B04983g	APS1_F_Primer	Knockout (PRODIGE)	TAGTTCACTGATTACATCAAATCCAACATACGCTGACGGAATATAATTGGTATCTATAAGATGTCGAAAGCTACATATA
CAGL0B04983g	APS1_R_Primer	Knockout (PRODIGE)	AAGACCTCCTAATGAAGGCCATATAATGGCTTTAAACATTGTTCGTCGACTGTACTCTGTTTAGTTTTGCTGGCCGCATC
CAGL0B04983g	APS1_F_Screen	Screening	GAACTACGGGCCGAAAAAGC
CAGL0B04983g	APS1_R_Screen	Screening	GTTCTTTGAAGGGCGTGTGG
CAGL0D01188g	TEF1-qPCR-F	qRT-PCR	TGGACTCTGTCAAGTGGGATG
CAGL0D01188g	TEF1-qPCR-R	qRT-PCR	CCCTTGTACCAGGAAGCGTT
CAGL0D02068g	APL2_F_Primer	Knockout (PRODIGE)	TACACAAGGCAATTGAACTCCACACAATAATCACGTTGGAAATAGTCGCTTGCACATATCATGTCGAAAGCTACATATA
CAGL0D02068g	APL2_R_Primer	Knockout (PRODIGE)	TTCTCATAGGAATTAAGAAAGTGTCAAATCCTTTTCTGGCGCCAAATTGATACAGTTCCATTAGTTTTGCTGGCCGCATC
CAGL0D02068g	APL2_F_Screen	Screening	GCTAGTTGCAATTCCGTGGC
CAGL0D02068g	APL2_R_Screen	Screening	CAGAAGAGAATCGCCAGGCT
CAGL0D05566g	YEH1-qPCR-F	qRT-PCR	CAAGGTACTACACAGGGTTTC
CAGL0D05566g	YEH1-qPCR-R	qRT-PCR	ACGAATAACTTCTCATCCAGTAG
CAGL0E02629g	ALG6_F_Primer	Knockout (PRODIGE)	CAACAATAGCGATAGAAACAGTAAGGACTAACTTGGATCGATCAGCTTTGCACCAATACGATGTCGAAAGCTACATATA
CAGL0E02629g	ALG6_R_Primer	Knockout (PRODIGE)	TTACAATATGATTCTTAACAGTAAAAAAAACTATGTAGCTGAAAGTTCCATATATTTAGTTTAGTTTTGCTGGCCGCATC
CAGL0E02629g	ALG6_F_Screen	Screening	ACTGGAAACGTTCTTGCCCT
CAGL0E02629g	ALG6_R_Screen	Screening	TCATGCTGTAGGCCAATCCC
CAGL0E06028g	ALG5_F_Primer	Knockout (PRODIGE)	CGAGGACTAGCAAATGCTTA
CAGL0E06028g	ALG5_R_Primer	Knockout (PRODIGE)	ATGGATATACTGCATTCGGT
CAGL0E06028g	ALG5_F_Screen	Screening	CTTGGTGGACTGCTGGTCTC
CAGL0E06028g	ALG5_R_Screen	Screening	TGACGGACAGCAAAGAATACG
CAGL0F00759g	PMT3-qPCR-F	qRT-PCR	GCTACAAACAACGCCTTAAC
CAGL0F00759g	PMT3-qPCR-R	qRT-PCR	AGAAGCAGGAGAACCTAATAAC
CAGL0F07865g	UPC2-qPCR-F	qRT-PCR	GCAGCAATTACAACTCGAAAG
CAGL0F07865g	UPC2-qPCR-R	qRT-PCR	GGCAGCCAGAGAAGATTTAG
CAGL0F08657g	PEX31-qPCR-F	qRT-PCR	GACTTCAAGCATGCTAAGTTATG
CAGL0F08657g	PEX31-qPCR-R	qRT-PCR	GCGCCACTCTTTATCTATCC
CAGL0G01034g	FKS1_F_Primer	Knockout (PRODIGE)	ttttctttcatttctagagttttatcttttttttttgctcttgTTTGATATACATTCGCTATGACAGAGCAGAAAGCCCT
CAGL0G01034g	FKS1_R_Primer	Knockout (PRODIGE)	tcaaatgatgaaatgtggaataagaataaacaataaaatcacgcaaattatTgaaatggACTACATAAGAACACCTTTGG
CAGL0G01034g	FKS1_F_Screen	Screening	GGGAAACTGCATGAACCGTG
CAGL0G01034g	FKS1_R_Screen	Screening	CCGTCTTCGAACCATAACAAAT
CAGL0G02145g	VPS501-qPCR-F	qRT-PCR	CAGGAGTCCAGATATTGACAAG
CAGL0G02145g	VPS501-qPCR-R	qRT-PCR	ACCACTTTCACCACCATTC
CAGL0G03509g	BOI2-qPCR-F	qRT-PCR	TGCTGCAAGTACAGGTAAAG
CAGL0G03509g	BOI2-qPCR-R	qRT-PCR	GCCATCCATCCTCTCATTTC
CAGL0G04719g	INP53-qPCR-F	qRT-PCR	CTGTGAAACCGCAATAACATAC
CAGL0G04719g	INP53-qPCR-R	qRT-PCR	ATAGCAGAATGACCCAGAATAC
CAGL0I03916g	ARF2-qPCR-F	qRT-PCR	AAGCTGAAGTTGGGTGAAG
CAGL0I03916g	ARF2-qPCR-R	qRT-PCR	GTTTCTGTAGTAGTGTCTCCATAG
CAGL0I07909g	IRA2-qPCR-F	qRT-PCR	ATCAGCCAGGGCAATTATG
CAGL0I07909g	IRA2-qPCR-R	qRT-PCR	CGCAATGAGGAGGAAAGTAG
CAGL0J04158g	RCN2-qPCR-F	qRT-PCR	TACGGATGTTCCCAAGAATAAG
CAGL0J04158g	RCN2-qPCR-R	qRT-PCR	CTCCTCCTTCTGCAAATACTC
CAGL0J09064g	ARF1_F_Primer	Knockout (PRODIGE)	TTTACTGGAAATACTTGTAATAAAAAGGAAACAATAGAGACGAACGACAAATAATAAGAAATGTCGAAAGCTACATATA
CAGL0J09064g	ARF1_R_Primer	Knockout (PRODIGE)	AATGTTGAATCATTGCTTTTTTTCTATAGTTTTTAGTTCTGTTCCCTTTTTTTATCTGATTTAGTTTTGCTGGCCGCATC
CAGL0J09064g	ARF1_F_Screen	Screening	GGGAACAGGACAACAACCGA
CAGL0J09064g	ARF1_R_Screen	Screening	TGAGCGTTACAATTTGGGCG
CAGL0K04037g	FKS2_F_Primer	Knockout (PRODIGE)	CCCAAGTCTCTATCAGCCAATAAAGGAATAAGAACAAgacagaaaaagaaaattccAACCATGACAGAGCAGAAAGCCCT
CAGL0K04037g	FKS2_R_Primer	Knockout (PRODIGE)	ATTCCTAATTagaaaaattcttgaaaatcATACTCAATTAGGGGATTATCTATTGcctctCTACATAAGAACACCTTTGG
CAGL0K04037g	FKS2_F_Screen	Screening	ATGCCCTTCTCGGTTTTCGT
CAGL0K04037g	FKS2_R_Screen	Screening	TGGAATCTGCACTTCGAGTT
CAGL0K04037g	FKS2-qPCR-F	qRT-PCR	CGTCTTGACTCCACACTATTC
CAGL0K04037g	FKS2-qPCR-R	qRT-PCR	CTGCCAGAATCTTGGTATCC
CAGL0K07590g	MYO3-qPCR-F	qRT-PCR	AGAGAGGCTCTACCTATCATTC
CAGL0K07590g	MYO3-qPCR-R	qRT-PCR	CTTATCAGCACCAGGAAAGG
CAGL0L00605g	CNB1_Upstream_F	Knockout (Fusion)	AATTCATATGGTCAAACTGTATGTGA
CAGL0L00605g	CNB1_Upstream_R	Knockout (Fusion)	CACGGCGCGCCTAGCAGCGGATAAATTGTTATCAAACCTGTATGTGC
CAGL0L00605g	CNB1_Downstream_F	Knockout (Fusion)	GTCAGCGGCCGCATCCCTGCGGCAAGAAACTTAACGAGGAGA
CAGL0L00605g	CNB1_Downstream_R	Knockout (Fusion)	TGCTCATATTGGGATGAGACAG
CAGL0L00605g	CNB1_Hyg_F	Knockout (Fusion)	CCGCTGCTAGGCGCGCCGTGCGTGAAGGTATCACCCGGGATACATTATACG
CAGL0L00605g	CNB1_Hyg_R	Knockout (Fusion)	GCAGGGATGCGGCCGCTGACGACTCACTATAGGGAGACCGGC
CAGL0L00605g	CNB1_F_Screen	Screening	TTGATTCTGCACCAAACAGG
CAGL0L00605g	CNB1_R_Screen	Screening	ATGAAAGGGCGATGATAACG
CAGL0L07722g	PGK1-qPCR-F	qRT-PCR	GTTGTCAAGTCCTCCACTTC
CAGL0L07722g	PGK1-qPCR-R	qRT-PCR	TCCTTACCTTCCAACAATTCC
CAGL0L09020g	SNF8_F_Primer	Knockout (PRODIGE)	TATTTAGTAGCTACAGACTAACGAGttataaagaataaaatactaTCTGAGGAATTGTTGATGTCGAAAGCTACATATA
CAGL0L09020g	SNF8_R_Primer	Knockout (PRODIGE)	ATGAATATTAATGTAATTGTACTATTTAACTTTCGTGGCTTAAAGCTAGCCCGAGGAATATTAGTTTTGCTGGCCGCATC
CAGL0L09020g	SNF8_F_Screen	Screening	GGTTGGCGAGAACTGTATCG
CAGL0L09020g	SNF8_R_Screen	Screening	ACTCTACGAAGGTGAGCACG
CAGL0L10450g	ALG8_F_Primer	Knockout (PRODIGE)	TTCTCAGGAGTGAAGAATATTAATTGGTCTTTTGATTTTTTGAATACAGAGCTACCAAATATGTCGAAAGCTACATATA
CAGL0L10450g	ALG8_R_Primer	Knockout (PRODIGE)	CAAAAATGTTGATACAGAATTAGAACGTTATATTACTTGTACATATCTATGAATTGTGACTTAGTTTTGCTGGCCGCATC
CAGL0L10450g	ALG8_F_Screen	Screening	GATCATCCCAAACTGGGGCA
CAGL0L10450g	ALG8_R_Screen	Screening	AGCAAGATGACGCCAGACTC
CAGL0M05049g	DFG5-qPCR-F	qRT-PCR	TTAGCCATGAGTCAAGGTATC
CAGL0M05049g	DFG5-qPCR-R	qRT-PCR	CTAGCAGCGATCTGGAATAG
CAGL0M06831g	CRZ1_F_Primer	Knockout (PRODIGE)	TTGCTCCAGATGTTTGGCAC
CAGL0M06831g	CRZ1_R_Primer	Knockout (PRODIGE)	TCGGCTTGTAGTTCTGCTTG
CAGL0M06831g	CRZ1_F_Screen	Screening	TGCAAGCATACACGGACCAC
CAGL0M06831g	CRZ1_R_Screen	Screening	GCTGAACGAGCTTTGCACTC
CAGL0M09999g	IRA1_F_Primer	Knockout (PRODIGE)	GTTTTCGATACTACACATACAGGTGTTAGAAGGACTGCAAGATAGAAACGCACAGACATTATGTCGAAAGCTACATATA
CAGL0M09999g	IRA1_R_Primer	Knockout (PRODIGE)	ATAGATTAGCTATACTCGATAAtacaatattttggttaacttacttttcaaaattaataaTTAGTTTTGCTGGCCGCATC
CAGL0M09999g	IRA1_F_Screen	Screening	CTGGGGAACCGATGAGTACG
CAGL0M09999g	IRA1_R_Screen	Screening	ATTACCTATTGCTTGGGCTGT
CAGL0M10703g	SEC12-qPCR-F	qRT-PCR	GGTATAACAGCTATGGATGTAAATG
CAGL0M10703g	SEC12-qPCR-R	qRT-PCR	GAGAAGATGACCCTCGTAATG
CAGL0M11726g	CCW12-qPCR-F	qRT-PCR	CATCACCGACTGTGAAGAAC
CAGL0M11726g	CCW12-qPCR-R	qRT-PCR	GCTTAGCAGTAGAGTTGTGAG
CAGL0M12320g	FLC2-qPCR-F	qRT-PCR	GTTCTTGCTAGTATTCACCATAATC
CAGL0M12320g	FLC2-qPCR-R	qRT-PCR	CTCCGACCCATTCTTCTTATC
CAGL0M13827g	FKS3-qPCR-F	qRT-PCR	CTACTGACGGGATCATGAAAG
CAGL0M13827g	FKS3-qPCR-R	qRT-PCR	TGATTCCAACGACCAAGAAG
